# Supplementary material for: Novel Discorhabdin Derivatives from Antarctic Sponges of the Genus Latrunculia: Expanding the Chemical Diversity of Polar Marine Natural Products
Source: Mar Drugs. 2025 Oct 15;23(10):401. doi: 10.3390/md23100401 (PMC12565582; doi:10.3390/md23100401)
Supplement: Supplementary file 1 [file marinedrugs-23-00401-s001.zip]

Archive with 6 entries (6 files):
- Compound 1 Geometry Optimized Carte.txt
- Compound 2 Geometry Optimized Carte.txt
- Compound 4 Geometry Optimized Carte.txt
- Compound 5 Geometry Optimized Carte.txt
- Compound 6 Geometry Optimized Carte.txt
- marinedrugs-3834282 SI.pdf
