# Supplementary material for: Novel Discorhabdin Derivatives from Antarctic Sponges of the Genus Latrunculia: Expanding the Chemical Diversity of Polar Marine Natural Products
Source: Mar Drugs. 2025 Oct 15;23(10):401. doi: 10.3390/md23100401 (PMC12565582; doi:10.3390/md23100401)
Supplement: Supplementary file 1 [file marinedrugs-23-00401-s001.zip › Compound 1 Geometry Optimized Carte.txt]

Compound 1: Geometry Optimized Cartesian Coordinates
Compound-1-3S-6R-Conformer_01
Atom,X,Y,Z
O,-6.898902,0.698504,-2.609155
C,-5.897698,-0.032701,-2.624804
C,-4.528924,0.547968,-2.351630
C,-3.335490,-0.142675,-2.336657
C,-1.995440,0.543273,-1.983465
C,-0.956543,0.178322,-3.032791
C,0.250697,-0.268620,-2.735639
Br,1.446543,-0.771707,-52316
C,0.771790,-0.572479,-1.354213
O,2.133354,-0.176043,-1.166371
C,-0.053033,0.172108,-0.309208
C,-1.551899,0.064618,-0.570192
C,-2.227229,2.052013,-2.028762
Br,-0.695985,3.222976,-1.999240
C,-3.427416,2.639640,-2.058648
N,-4.579430,1.895378,-2.133110
C,-3.383368,-1.573721,-2.595927
N,-2.335619,-2.397329,-2.583151
C,-2.535479,-3.717546,-2.845642
C,-3.751824,-4.321041,-3.125543
C,-4.881670,-3.481252,-3.131052
C,-6.281574,-3.596645,-3.326331
N,-6.826155,-2.371296,-3.174569
C,-5.854768,-1.428270,-2.886173
C,-4.654102,-2.113932,-2.862654
H,-1.262792,0.312961,-4.062940
H,0.683634,-1.655581,-1.199766
H,2.693041,-0.726911,-1.729755
H,0.180351,-0.242120,0.673625
H,0.269772,1.212625,-0.311310
H,-2.106187,0.636276,0.175305
H,-1.854241,-0.977697,-0.466828
H,-3.560023,3.711256,-2.040649
H,-5.481423,2.343605,-2.219421
H,-1.638038,-4.325003,-2.822047
H,-3.806200,-5.383726,-3.320314
H,-6.894049,-4.453521,-3.553773
H,-7.815681,-2.175709,-3.259285

Final Gibbs Free Energy (Eh),-6156.13118515

Compound-1-3S-6R-Conformer_02

Atom,X,Y,Z
O,-6.891284,0.673751,-2.730025
C,-5.879566,-0.042540,-2.699101
C,-4.526736,0.566840,-2.407104
C,-3.325531,-0.107313,-2.332961
C,-1.993000,0.606256,-2.003522
C,-1.018554,0.337791,-3.143166
C,0.170373,-0.220834,-2.989997
Br,1.224895,-0.610092,-4.571094
C,0.724042,-0.722424,-1.689849
O,2.144745,-0.546472,-1.666968
C,0.068130,0.034483,-0.533212
C,-1.452996,0.074854,-0.640041
C,-2.269383,2.103564,-1.947788
Br,-0.763372,3.283801,-1.720377
C,-3.474525,2.673648,-2.034435
N,-4.604632,1.916976,-2.224620
C,-3.345256,-1.543837,-2.564619
N,-2.283394,-2.348489,-2.519632
C,-2.456500,-3.676606,-2.759078
C,-3.657269,-4.306904,-3.047564
C,-4.800300,-3.486158,-3.093195
C,-6.193037,-3.627828,-3.320738
N,-6.759795,-2.408108,-3.210337
C,-5.810346,-1.443965,-2.918669
C,-4.600631,-2.110295,-2.848190
H,-1.374902,0.617701,-4.126983
H,0.487472,-1.791671,-1.622619
H,2.480312,-1.011910,-0.890455
H,0.354287,-0.450072,0.403953
H,0.486254,1.040721,-0.523633
H,-1.866281,0.695965,0.156054
H,-1.842361,-0.930682,-0.492905
H,-3.628020,3.740527,-1.967730
H,-5.514106,2.347929,-2.316169
H,-1.549129,-4.267521,-2.707991
H,-3.690835,-5.374147,-3.220725
H,-6.786325,-4.498819,-3.545320
H,-7.749544,-2.229721,-3.324796

Final Gibbs Free Energy (Eh),-6156.12986736

Compound-1-3S-6R-Conformer_03

Atom,X,Y,Z
O,-6.817282,0.733395,-2.340275
C,-5.849396,-0.030302,-2.473269
C,-4.442165,0.486480,-2.293408
C,-3.279649,-0.245550,-2.412365
C,-1.910183,0.377332,-2.069117
C,-0.848224,-0.104550,-3.040557
C,0.366453,-0.463705,-2.659307
Br,1.608967,-1.101705,-4.008143
C,0.874625,-0.548862,-1.242814
O,2.215689,-0.073882,-1.100408
C,-0.069145,0.187617,-0.286405
C,-1.537155,-0.045382,-0.622387
C,-2.064185,1.895425,-2.198903
Br,-0.500829,2.996845,-2.437990
C,-3.237158,2.531342,-2.108412
N,-4.413915,1.826357,-2.018549
C,-3.402856,-1.657706,-2.734357
N,-2.390442,-2.516051,-2.848011
C,-2.661900,-3.815958,-3.146237
C,-3.920099,-4.363685,-3.342763
C,-5.013494,-3.486229,-3.213725
C,-6.428293,-3.545104,-3.287037
N,-6.910746,-2.309950,-3.035381
C,-5.882872,-1.414344,-2.795273
C,-4.711930,-2.141150,-2.908888
H,-1.126341,-0.117328,-4.086571
H,0.927844,-1.606857,-0.970496
H,2.223084,0.868748,-1.317554
H,0.141978,-0.148276,0.730528
H,0.164823,1.252459,-0.329281
H,-2.179558,0.493469,0.075561
H,-1.768654,-1.108283,-0.522414
H,-3.331978,3.607023,-2.123386
H,-5.301634,2.310717,-2.024905
H,-1.789305,-4.453745,-3.227976
H,-4.031894,-5.414030,-3.576142
H,-7.090625,-4.369827,-3.492619
H,-7.895955,-2.077948,-3.022666

Final Gibbs Free Energy (Eh),-6156.13080251

Compound-1-3S-6R-Conformer_04

Atom,X,Y,Z
O,-6.884337,0.699597,-2.254270
C,-5.884293,-0.023241,-2.383434
C,-4.499206,0.562483,-2.247954
C,-3.300828,-0.117877,-2.358378
C,-1.961994,0.604026,-2.063176
C,-0.892795,0.195269,-3.062468
C,0.238363,-0.388317,-2.709949
Br,1.584136,-0.749695,-4.064514
C,0.606685,-0.857172,-1.331492
O,1.573386,0.014385,-0.714460
C,-0.634500,-0.902095,-0.447277
C,-1.485683,0.351680,-0.603766
C,-2.210268,2.101640,-2.224263
Br,-0.673426,3.248930,-2.395883
C,-3.410005,2.679580,-2.131092
N,-4.543800,1.910157,-2.020464
C,-3.368853,-1.541298,-2.661555
N,-2.326545,-2.358286,-2.809314
C,-2.547654,-3.671491,-3.084851
C,-3.784452,-4.279350,-3.230961
C,-4.909540,-3.448402,-3.076815
C,-6.321096,-3.571440,-3.120282
N,-6.853086,-2.355748,-2.876056
C,-5.860962,-1.413307,-2.668841
C,-4.660190,-2.087425,-2.791673
H,-1.091439,0.451661,-4.095895
H,1.030311,-1.863313,-1.404972
H,2.380388,-0.002887,-1.245748
H,-1.207997,-1.787007,-0.718105
H,-0.309476,-1.013520,0.589104
H,-0.900385,1.217757,-0.287872
H,-2.363912,0.306432,0.041363
H,-3.560661,3.748787,-2.147623
H,-5.459198,2.340175,-2.026821
H,-1.649100,-4.268364,-3.192546
H,-3.857314,-5.335911,-3.451318
H,-6.949076,-4.427650,-3.303703
H,-7.846895,-2.165361,-2.850975

Final Gibbs Free Energy (Eh),-6156.13055243

Compound-1-3S-6R-Conformer_05

Atom,X,Y,Z
O,-6.872940,0.655020,-2.077380
C,-5.872252,-0.050580,-2.276592
C,-4.489471,0.550993,-2.202366
C,-3.290125,-0.109579,-2.392313
C,-1.951052,0.628459,-2.140564
C,-0.906027,0.228019,-3.166834
C,0.240966,-0.344620,-2.847853
Br,1.540545,-0.702814,-4.243610
C,0.638747,-0.820815,-1.486245
O,1.657082,0.067062,-0.986569
C,-0.585825,-0.876561,-0.570368
C,-1.429587,0.383962,-0.696582
C,-2.225296,2.122602,-2.294417
Br,-0.717625,3.289821,-2.557732
C,-3.425163,2.682203,-2.123618
N,-4.537659,1.893547,-1.945671
C,-3.355604,-1.525363,-2.729522
N,-2.312800,-2.323038,-2.956552
C,-2.531409,-3.631373,-3.255797
C,-3.766470,-4.252699,-3.350373
C,-4.892028,-3.442771,-3.111881
C,-6.302113,-3.584906,-3.082417
N,-6.835742,-2.383898,-2.777095
C,-5.846159,-1.433092,-2.597215
C,-4.645179,-2.086389,-2.803027
H,-1.135633,0.477392,-4.195477
H,1.058881,-1.826956,-1.579120
H,2.060656,-0.356928,-0.218131
H,-1.169714,-1.758114,-0.834622
H,-0.239934,-1.002244,0.458648
H,-0.820474,1.244366,-0.410019
H,-2.284722,0.355493,-0.020345
H,-3.593734,3.748891,-2.127112
H,-5.457818,2.310205,-1.893516
H,-1.632626,-4.212143,-3.429500
H,-3.837584,-5.303913,-3.595667
H,-6.927994,-4.444928,-3.254985
H,-7.829119,-2.208712,-2.693159

Final Gibbs Free Energy (Eh),-6156.12996723

Compound-1-3S-6R-Conformer_06

Atom,X,Y,Z
O,-6.817483,0.814897,-2.523891
C,-5.848098,0.042244,-2.557291
C,-4.447316,0.571770,-2.352913
C,-3.280945,-0.167237,-2.363667
C,-1.909274,0.476117,-2.050674
C,-0.901781,0.105040,-3.129733
C,0.299346,-0.383467,-2.870264
Br,1.554239,-0.653139,-4.324540
C,0.809463,-0.755014,-1.508279
O,1.707884,0.244366,-0.991803
C,-0.377834,-1.033377,-0.587610
C,-1.410069,0.088298,-0.620539
C,-2.091914,1.990902,-2.105542
Br,-0.496509,3.074600,-2.054031
C,-3.265448,2.628070,-2.113822
N,-4.442631,1.924721,-2.162771
C,-3.397745,-1.595510,-2.611250
N,-2.382737,-2.456094,-2.668049
C,-2.643997,-3.769784,-2.906569
C,-3.895600,-4.331037,-3.104693
C,-4.992037,-3.449866,-3.050959
C,-6.402259,-3.512993,-3.181794
N,-6.892632,-2.266292,-3.018394
C,-5.873770,-1.359840,-2.780981
C,-4.700825,-2.091211,-2.799743
H,-1.204040,0.337436,-13736
H,1.418487,-1.655758,-1.583490
H,1.267656,1.104411,-1.044149
H,-0.833571,-1.967615,-0.912978
H,-0.001777,-1.166571,0.429091
H,-0.983996,0.979843,-0.155504
H,-2.279650,-0.178811,-0.019282
H,-3.356716,3.703807,-2.088241
H,-5.332296,2.401568,-2.218478
H,-1.767598,-4.407090,-2.937623
H,-4.000450,-5.391561,-3.290392
H,-7.056291,-4.347403,-3.374472
H,-7.876587,-2.033216,-3.064344

Final Gibbs Free Energy (Eh),-6156.13091961

Compound-1-3S-6S-Conformer_01

Atom,X,Y,Z
O,-0.249490,3.433168,-6.674516
C,0.144783,3.370985,-5.501917
C,-0.611845,2.539645,-4.488074
C,-0.294945,2.384906,-3.153041
C,-1.142089,1.500083,-2.205807
C,-0.237911,0.405777,-1.645378
C,-0.017775,0.229523,-0.353654
Br,1.210205,-1.153576,0.229880
C,-0.558278,1.113922,0.736411
O,0.406213,2.117096,1.068984
C,-1.888177,1.712648,0.277411
C,-1.769233,2.390952,-1.086236
C,-2.226623,0.823783,-3.034344
Br,-3.360969,-0.450179,-2.141166
C,-2.461595,1.041879,-4.330173
N,-1.683572,1.914818,-5.050987
C,0.881297,3.086239,-2.659237
N,1.334994,3.079490,-1.402278
C,2.462655,3.778589,-1.092013
C,3.215562,4.537193,-1.969995
C,2.762521,4.583725,-3.301188
C,3.146536,5.199368,-4.519328
N,2.255493,4.839965,-5.465581
C,1.284867,4.004701,-4.942179
C,1.598356,3.843874,-3.604797
H,0.224647,-0.232228,-2.388663
H,-0.719755,0.531714,1.643576
H,0.712379,2.493063,0.208648
H,-2.633898,0.917606,0.253510
H,-2.209526,2.442742,1.023623
H,-1.156737,3.284684,-0.980351
H,-2.748806,2.725849,-1.429135
H,-3.254722,0.554812,-4.877808
H,-1.838255,2.058756,-6.039556
H,2.762147,3.713376,-0.052542
H,4.097834,5.060576,-1.627626
H,3.974250,5.849315,-4.750548
H,2.296961,5.145662,-6.429720

Final Gibbs Free Energy (Eh),-6156.13796447

Compound-1-3S-6S-Conformer_02

Atom,X,Y,Z
O,-0.714205,3.828788,-6.607661
C,-0.129460,3.624587,-5.533208
C,-0.724699,2.687408,-4.509766
C,-0.187387,2.367998,-3.280386
C,-0.976599,1.506857,-2.271685
C,-0.049672,0.560183,-1.530105
C,-0.112998,0.365719,-0.223853
Br,1.122663,-0.882264,0.602666
C,-1.025163,1.065887,0.735482
O,-0.224465,2.009211,1.474617
C,-2.172050,1.749343,-0.014566
C,-1.685257,2.460025,-1.272194
C,-1.982059,0.682677,-3.081590
Br,-2.730975,-0.923857,-2.323709
C,-2.429019,1.040501,-4.290120
N,-1.894986,2.126187,-4.942507
C,1.076029,2.988278,-2.917114
N,1.717300,2.816893,-1.762830
C,2.890645,3.475563,-1.558744
C,3.507757,4.340277,-2.449241
C,2.848521,4.553877,-3.674870
C,3.036318,5.317225,-4.854843
N,1.992697,5.078515,-5.676841
C,1.104670,53873,-5.104694
C,1.634970,3.859332,-3.869642
H,0.649318,0.002332,-2.140379
H,-1.441874,0.332168,1.431677
H,-0.748171,2.306226,2.229884
H,-2.920965,0.997050,-0.263209
H,-2.645579,2.462115,0.664764
H,-0.969094,3.234839,-0.992178
H,-2.512788,2.950521,-1.786466
H,-3.198531,0.500927,-4.822209
H,-2.183915,2.349106,-5.885632
H,3.356567,3.283778,-0.598990
H,4.443635,4.818280,-2.192628
H,3.825034,5.993898,-5.139742
H,1.881088,5.502777,-6.588990

Final Gibbs Free Energy (Eh),-6156.13099481

Compound-1-3S-6S-Conformer_03

Atom,X,Y,Z
O,-0.590708,3.867116,-6.528948
C,-0.089410,3.631430,-5.419279
C,-0.747128,2.651039,-4.477843
C,-0.317670,2.301561,-3.209487
C,-1.192827,1.352183,-2.347307
C,-0.343540,0.386827,-1.542599
C,-0.199589,0.491144,-0.234390
Br,0.816592,-0.870586,0.705372
C,-0.681072,1.619250,0.639772
O,0.416602,2.205960,1.350159
C,-1.411517,2.696991,-0.180709
C,-2.132964,2.138985,-1.396759
C,-2.068895,0.540356,-3.296452
Br,-2.877920,-1.066512,-2.611976
C,-2.415069,0.945156,-4.519295
N,-1.848311,2.079615,-5.052247
C,0.915868,2.922853,-2.729501
N,1.491173,2.740470,-1.536762
C,2.654333,3.386353,-1.250131
C,3.327804,4.267612,-2.078054
C,2.741880,4.508436,-3.332401
C,3.009082,5.303647,-4.474989
N,2.025071,5.087145,-5.370260
C,1.103738,47295,-4.883362
C,1.544175,3.815666,-3.623097
H,0.112780,-0.426688,-2.091882
H,-1.341023,1.214599,1.409835
H,1.012713,2.530391,0.656119
H,-2.116455,3.212770,0.473808
H,-0.671669,3.430402,-0.498518
H,-2.610298,2.941261,-1.961545
H,-2.923357,1.456193,-1.073373
H,-3.119957,0.423279,-5.149323
H,-2.040847,2.345372,-6.009271
H,3.063723,3.169859,-0.269453
H,4.248039,4.735542,-1.755324
H,3.815605,5.986608,-4.685203
H,1.971549,5.534719,-6.276624

Final Gibbs Free Energy (Eh),-6156.12974126
