# Supplementary material for: Novel Discorhabdin Derivatives from Antarctic Sponges of the Genus Latrunculia: Expanding the Chemical Diversity of Polar Marine Natural Products
Source: Mar Drugs. 2025 Oct 15;23(10):401. doi: 10.3390/md23100401 (PMC12565582; doi:10.3390/md23100401)
Supplement: Supplementary file 1 [file marinedrugs-23-00401-s001.zip › Compound 2 Geometry Optimized Carte.txt]

Compound 2: Geometry Optimized Cartesian Coordinates

Compound-2-3S-6R_geoopt-xyz01

Atom,X,Y,Z
O,-5.901885,-1.585923,0.682583
C,-4.668568,-1.589030,0.655795
C,-3.897250,-0.326389,0.992951
C,-2.529776,-0.208607,1.031492
C,-1.854323,1.105861,1.444163
C,-0.824828,1.535333,0.404904
C,0.325026,2.103437,0.730137
Br,1.567102,2.605537,-0.685215
C,0.864956,2.295881,2.123847
O,1.424836,3.597928,2.331761
C,-0.252580,2.122325,3.149128
C,-1.154909,0.937894,2.819413
C,-2.897273,2.213397,1.509941
C,-4.212408,1.994399,1.442422
N,-4.725438,0.726344,1.253997
C,-1.722384,-1.375119,0.665516
N,-0.435462,-1.358405,0.559969
C,0.228345,-2.557625,0.016469
C,-0.391442,-3.944479,0.315072
C,-1.878808,-3.847531,0.181589
C,-2.939089,-4.730900,0.005424
N,-4.113670,-4.028018,0.105627
C,-3.832128,-2.703402,0.346051
C,-2.456554,-2.590454,0.385275
H,-1.102192,1.394972,-0.632250
H,1.643743,1.540561,2.289331
H,2.212189,3.682503,1.777494
H,0.198009,1.996196,4.135206
H,-0.830466,3.049161,3.174655
H,-0.565480,0.019809,2.799605
H,-1.921086,0.822971,3.587782
H,-2.540252,3.225619,1.635824
H,-4.946015,2.784659,1.522267
H,-5.718451,0.570597,1.157020
H,0.262546,-2.413126,-1.071425
H,1.262579,-2.541919,0.361146
H,0.049500,-4.680204,-0.359568
H,-0.137294,-4.252201,1.335446
H,-2.951620,-5.792770,-0.179048
H,-5.036599,-4.425082,0.007505

Final Gibbs Free Energy (Eh),-3583.84267682

Compound-2-3S-6R_geoopt-xyz02

Atom,X,Y,Z
O,-5.904625,-1.622639,0.862161
C,-4.672130,-1.622571,0.806239
C,-3.898875,-0.342781,1.056236
C,-2.534562,-0.205083,0.993110
C,-1.865677,1.122004,1.367095
C,-0.758472,1.468272,0.381153
C,0.371260,2.047605,0.753505
Br,1.728618,2.428718,-0.591403
C,0.802714,2.343563,2.167034
O,1.347982,3.659612,2.319093
C,-0.391346,2.243371,3.112925
C,-1.268208,1.036442,2.797427
C,-2.902771,2.235877,1.290387
C,-4.217262,2.003213,1.321050
N,-4.720006,0.715544,1.328116
C,-1.728662,-1.390635,0.691864
N,-0.438004,-1.411399,0.715026
C,0.234791,-2.712586,0.547323
C,-0.435823,-3.783124,-0.347694
C,-1.906932,-3.788997,-0.072645
C,-2.971108,-4.665349,-0.259818
N,-4.132978,-4.019880,0.083146
C,-3.839846,-2.738769,0.488732
C,-2.468929,-2.599024,0.400157
H,-0.955647,1.254727,-0.661831
H,1.564108,1.604883,2.447730
H,2.175795,3.705696,1.822287
H,-0.019977,2.192238,4.137902
H,-0.968167,3.166636,3.021766
H,-2.087834,0.966897,3.514291
H,-0.680653,0.119694,2.873454
H,-2.546264,3.255402,1.256743
H,-4.957566,2.791266,1.328240
H,-5.714732,0.548218,1.270686
H,1.242185,-2.513448,0.180784
H,0.349650,-3.120183,1.560487
H,-0.264087,-3.543158,-1.402813
H,0.037033,-4.748114,-0.158073
H,-2.994601,-5.685582,-0.606690
H,-5.054591,-4.430656,0.053420

Final Gibbs Free Energy (Eh),-3583.84290358

Compound-2-3S-6R_geoopt-xyz03

Atom,X,Y,Z
O,-5.891756,-1.590921,0.799321
C,-4.660335,-1.590018,0.728708
C,-3.882425,-0.319652,1.017907
C,-2.515063,-0.196891,1.004367
C,-1.830061,1.125086,1.375084
C,-0.829896,1.535708,0.300619
C,0.331323,2.111676,0.571211
Br,1.521222,2.555802,-0.902711
C,0.911098,2.319752,1.939305
O,1.520081,3.616151,2.007868
C,-0.180246,2.171949,3.004053
C,-1.092917,0.980938,2.732849
C,-2.873264,2.232080,1.450810
C,-59134,2.008102,1.434784
N,-4.704303,0.734784,1.292377
C,-1.716509,-1.366103,0.627958
N,-0.434258,-1.346500,0.476927
C,0.214236,-2.551340,-0.072794
C,-0.388621,-3.935566,0.269209
C,-1.880248,-3.846373,0.188274
C,-2.942581,-4.736230,0.066129
N,-4.115550,-4.035958,0.198542
C,-3.830895,-2.706714,0.407422
C,-2.455275,-2.588132,0.392884
H,-1.135001,1.368864,-0.724642
H,1.684542,1.555736,2.093822
H,2.021591,3.657670,2.832033
H,0.299498,2.070479,3.980437
H,-0.756400,3.099808,3.022838
H,-0.505306,0.061438,2.714987
H,-1.836224,0.883870,3.525903
H,-2.515588,3.247883,1.540805
H,-4.922181,2.798051,1.522868
H,-5.699592,0.575325,1.230957
H,0.207141,-2.423387,-1.163279
H,1.260465,-2.526704,0.232821
H,0.031128,-4.679704,-0.409764
H,-0.096381,-4.226785,1.284236
H,-2.957253,-5.801066,-0.100188
H,-5.039965,-4.437410,0.140665

Final Gibbs Free Energy (Eh),-3583.84162491

Compound-2-3S-6R_geoopt-xyz04

Atom,X,Y,Z
O,-5.896445,-1.621618,0.957375
C,-4.666173,-1.620267,0.864467
C,-3.888325,-0.335795,1.072621
C,-2.526894,-0.197155,0.966409
C,-1.848841,1.136493,1.298589
C,-0.775525,1.466036,0.270576
C,0.372974,2.046653,0.582527
Br,1.669276,2.369452,-0.831849
C,0.857544,2.347392,1.970653
O,1.473261,3.642388,1.990968
C,-0.308626,2.280624,2.961885
C,-1.205017,1.073393,2.709434
C,-2.890014,2.247586,1.238713
C,-4.202587,2.013526,1.312419
N,-4.702851,0.725477,1.352915
C,-1.727937,-1.385796,0.658944
N,-0.437171,-1.404226,0.644285
C,0.233309,-2.706158,0.473708
C,-0.462121,-3.790929,-0.384695
C,-1.924308,-3.795113,-0.065617
C,-2.991945,-4.675695,-0.208189
N,-14260,-4.027047,0.160210
C,-3.841574,-2.739664,0.538006
C,-2.474267,-2.599209,0.406232
H,-1.009969,1.231468,-0.759994
H,1.609788,1.591921,2.233220
H,1.910365,3.741912,2.846339
H,0.097743,2.252448,3.975639
H,-0.880611,3.206314,2.866744
H,-0.621560,0.153973,2.784835
H,-1.999867,1.025683,3.455533
H,-2.536824,3.267093,1.179342
H,-4.943725,2.800633,1.330858
H,-5.698561,0.556147,1.328156
H,1.228001,-2.509897,0.072520
H,0.381938,-3.098885,1.488381
H,-0.322470,-3.566230,-1.447871
H,0.018196,-4.752276,-0.195301
H,-3.023795,-5.700853,-0.539511
H,-5.065533,-4.439597,0.164620

Final Gibbs Free Energy (Eh),-3583.84133583

Compound-2-3S-6R_geoopt-xyz05

Atom,X,Y,Z
O,-5.878291,-1.516981,0.733073
C,-4.645989,-1.549188,0.688948
C,-3.840456,-0.303088,1.005512
C,-2.470294,-0.217560,1.022736
C,-1.758798,1.081213,1.424113
C,-0.714360,1.472718,0.385623
C,0.450982,2.016883,0.702534
Br,1.700015,2.454613,-0.724555
C,0.986983,2.219941,2.096428
O,1.672812,3.463819,2.262884
C,-0.141662,2.073843,3.121454
C,-1.068047,0.905492,2.802111
C,-2.772149,2.217143,1.477375
C,-4.092971,2.029645,1.430093
N,-4.639089,0.771474,1.270894
C,-1.695923,-1.405614,0.655202
N,-0.410533,-1.420659,0.534175
C,0.217271,-2.639017,-0.009744
C,-0.431197,-4.008423,0.307354
C,-1.917531,-3.877202,0.193091
C,-3.000817,-4.736663,0.040829
N,-26827,-4.005204,0.151896
C,-3.840627,-2.685657,0.376359
C,-2.462305,-2.605001,0.393649
H,-0.989973,1.322942,-0.650655
H,1.753864,1.461192,2.277697
H,1.036660,48949,2.123803
H,0.304911,1.951408,4.109852
H,-0.708436,3.009213,3.140186
H,-0.497356,-0.024771,2.789630
H,-1.837972,0.811731,3.569794
H,-2.388715,3.222391,1.578285
H,-4.805907,2.839254,1.503465
H,-5.636665,0.639695,1.185327
H,0.239206,-2.503094,-1.099038
H,1.256314,-2.645458,0.320285
H,-0.016674,-4.758910,-0.367784
H,-0.170681,-4.315110,1.326449
H,-3.040898,-5.799595,-0.133264
H,-5.090377,-4.380561,0.070432

Final Gibbs Free Energy (Eh),-3583.8424684

Compound-2-3S-6R_geoopt-xyz06

Atom,X,Y,Z
O,-5.889739,-1.543105,0.873210
C,-4.657885,-1.573192,0.812976
C,-3.852662,-0.311867,1.056174
C,-2.485710,-0.207720,0.988256
C,-1.783380,1.104317,1.355116
C,-0.670768,1.418440,0.364963
C,0.480998,1.965356,0.723724
Br,1.829578,2.288364,-0.641405
C,0.925009,2.258758,2.134272
O,1.615368,3.504806,2.260773
C,-0.274571,2.196224,3.084515
C,-1.184575,1.010314,2.783857
C,-2.793641,2.242731,1.276377
C,-4.113242,2.042224,1.312163
N,-4.646958,0.767207,1.326516
C,-1.709977,-1.414264,0.690664
N,-0.420377,-1.467837,0.713602
C,0.219421,-2.786003,0.550112
C,-0.478465,-3.842308,-0.340868
C,-1.948983,-3.810281,-0.064530
C,-3.034694,-4.660901,-0.246018
N,-49647,-3.985621,0.096629
C,-3.854240,-2.710305,0.495772
C,-2.480547,-2.604738,0.403883
H,-0.878898,1.204583,-0.675882
H,1.665980,1.506761,2.420300
H,0.997712,4.214404,2.036164
H,0.098433,2.148556,4.109107
H,-0.833523,3.131383,2.987521
H,-2.002698,0.965373,3.504584
H,-0.619194,0.079950,2.862884
H,-2.413053,3.253257,1.235880
H,-4.834219,2.848043,1.317839
H,-5.645560,0.623596,1.272717
H,1.231371,-2.613539,0.182625
H,0.324241,-3.192820,1.564683
H,-0.301563,-3.610366,-1.396919
H,-0.029832,-4.818186,-0.148124
H,-3.083802,-5.681707,-0.588461
H,-5.111011,-4.373988,0.070749

Final Gibbs Free Energy (Eh),-3583.84214229

Compound-2-3S-6R_geoopt-xyz07

Atom,X,Y,Z
O,-5.865600,-1.619766,0.786141
C,-4.633524,-1.591650,0.721127
C,-3.888110,-0.290401,0.948750
C,-2.522344,-0.126729,0.925964
C,-1.892468,1.229910,1.295463
C,-0.849611,1.673868,0.279455
C,0.382989,2.023094,0.608628
Br,1.565394,2.770511,-0.747614
C,1.020224,1.850737,1.956682
O,1.117572,3.098740,2.670630
C,0.193430,0.878611,2.790598
C,-1.292172,1.213126,2.733437
C,-2.970214,2.306666,1.261575
C,-4.278006,2.043315,1.249664
N,-4.744850,0.746351,1.181916
C,-1.697749,-1.292139,0.586967
N,-0.422667,-1.250464,0.388702
C,0.247999,-2.468126,-0.098308
C,-0.304633,-3.843692,0.344626
C,-1.798648,-3.798731,0.284749
C,-2.836892,-4.720989,0.210324
N,-4.027785,-4.046513,0.316796
C,-3.776689,-2.702588,0.463565
C,-2.405568,-2.547264,0.438547
H,-1.204178,1.775958,-0.739277
H,2.026155,1.442001,1.820630
H,1.659887,3.703664,2.147374
H,0.368323,-0.124898,2.404628
H,0.555009,0.918304,3.820441
H,-1.446731,2.206006,3.165329
H,-1.870149,0.514896,3.340909
H,-2.631621,3.333287,1.304057
H,-5.037320,2.812068,1.285468
H,-5.733440,0.548186,1.121963
H,0.214421,-2.409188,-1.194345
H,1.299615,-2.392477,0.180353
H,0.124316,-4.620029,-0.291023
H,0.013650,-4.056373,1.371216
H,-2.823711,-5.792408,0.093656
H,-4.941505,-4.474371,0.285838

Final Gibbs Free Energy (Eh),-3583.83984099

Compound-2-3S-6R_geoopt-xyz08

Atom,X,Y,Z
O,-5.834207,-1.657696,0.948472
C,-4.607229,-1.612878,0.824857
C,-3.872024,-0.297556,0.993893
C,-2.511215,-0.115408,0.906601
C,-1.888787,1.257502,1.225567
C,-0.869089,1.681559,0.179183
C,0.366803,2.052946,0.470338
Br,1.512156,2.751390,-0.938056
C,1.028655,1.914158,1.804478
O,1.142436,3.227367,2.388121
C,0.224427,0.951236,2.679962
C,-1.260449,1.287106,2.650291
C,-2.980797,2.319726,1.183385
C,-4.283620,2.038451,1.237504
N,-4.732410,0.732991,1.241747
C,-1.685651,-1.274718,0.549427
N,-0.421082,-1.218771,0.295677
C,0.244012,-2.433377,-0.206380
C,-0.268002,-3.810162,0.279072
C,-1.763667,-3.786733,0.287920
C,-2.790352,-4.724667,0.278444
N,-3.984605,-4.065375,0.431587
C,-3.747039,-2.715730,0.543978
C,-2.381113,-2.541481,0.450205
H,-1.242161,1.746800,-0.835948
H,2.033221,1.506121,1.655580
H,1.717085,3.152629,3.161121
H,0.393083,-0.061162,2.312056
H,0.609449,1.009247,3.701560
H,-1.398404,2.296661,3.048429
H,-1.828738,0.614512,3.294562
H,-2.656173,3.351593,1.168197
H,-5.052816,2.797338,1.273246
H,-5.719705,0.520092,1.224968
H,0.158482,-2.389972,-1.300327
H,1.306227,-2.339560,0.021761
H,0.142321,-4.588330,-0.366637
H,0.100526,-4.005718,1.292180
H,-2.766460,-5.797558,0.178218
H,-4.892791,-4.505672,0.447062

Final Gibbs Free Energy (Eh),-3583.83962998

Compound-2-3S-6R_geoopt-xyz09

Atom,X,Y,Z
O,-5.861470,-1.652598,0.986399
C,-4.632460,-1.617243,0.876929
C,-3.891783,-0.303551,1.020354
C,-2.532948,-0.122643,0.901640
C,-1.921283,1.257745,1.207820
C,-0.809389,1.615417,0.235356
C,0.413359,1.941686,0.618862
Br,1.701847,2.557798,-0.705466
C,0.964960,1.837772,2.011215
O,1.094242,3.130874,2.634399
C,0.041746,0.977078,2.866742
C,-1.419173,1.366417,2.678177
C,-3.001960,2.315912,1.016600
C,-4.304079,2.040583,1.109902
N,-4.745044,0.738378,1.253537
C,-1.704214,-1.300351,0.617931
N,-0.414256,-1.291233,0.575830
C,0.289054,-2.579148,0.447594
C,-0.387478,-3.715716,-0.354887
C,-1.842887,-3.743760,-0.010798
C,-2.884487,-4.661254,-0.096961
N,-4.049853,-4.032834,0.265138
C,-3.779736,-2.722702,0.583112
C,-2.420286,-2.544583,0.421873
H,-1.096384,1.664865,-0.808451
H,1.952200,1.367976,1.963368
H,1.701369,3.662478,2.102617
H,0.193729,-0.062352,2.579264
H,0.339030,1.092392,3.911366
H,-1.551645,2.406184,2.990715
H,-2.068460,0.761115,3.312610
H,-2.675511,3.338513,0.883089
H,-5.077626,2.794543,1.064704
H,-5.732606,0.524323,1.241007
H,1.272471,-2.371743,0.024501
H,0.462632,-2.925796,1.475080
H,-0.270061,-3.530593,-1.428365
H,0.120623,-4.656086,-0.134961
H,-2.889618,-5.699934,-0.384845
H,-4.958865,-4.470327,0.299503

Final Gibbs Free Energy (Eh),-3583.83962009

Compound-2-3S-6R_geoopt-xyz10

Atom,X,Y,Z
O,-5.835271,-1.667355,1.110409
C,-4.611271,-1.624867,0.956465
C,-3.877061,-0.303136,1.046148
C,-2.524981,-0.114719,0.874915
C,-1.914092,1.274751,1.137411
C,-0.832149,1.619466,0.127989
C,0.395129,1.978999,0.466281
Br,1.633030,2.562527,-0.915089
C,0.978851,1.916092,1.842351
O,1.101679,3.265000,2.336276
C,0.097595,1.042545,2.737455
C,-1.372260,1.411271,2.591013
C,-3.007828,2.321458,0.956820
C,-4.303884,2.039282,1.101176
N,-4.729323,0.737462,1.288970
C,-1.697334,-1.290675,0.582367
N,-0.410307,-1.270840,0.487249
C,0.299257,-2.555438,0.359040
C,-0.397492,-3.714810,-0.391947
C,-1.838439,-3.747220,0.008193
C,-2.875150,-4.673769,-0.022717
N,-4.031273,-4.047452,0.371149
C,-3.760263,-2.729711,0.654985
C,-2.409067,-2.544655,0.440345
H,-1.145502,1.629971,-0.909281
H,1.976575,1.470879,1.779540
H,1.634999,3.232419,3.141089
H,0.257460,0.001620,2.456179
H,0.424204,1.169498,3.773072
H,-1.504378,2.454731,2.891823
H,-1.997085,0.810305,3.253436
H,-2.693775,3.342864,0.789112
H,-5.084367,2.786572,1.065663
H,-5.715006,0.516178,1.316031
H,1.263745,-2.349293,-0.106077
H,0.514927,-2.878397,1.386246
H,-0.322602,-3.553239,-1.473012
H,0.127053,-4.645847,-0.170819
H,-2.882491,-5.717681,-0.290946
H,-4.934753,-4.491084,0.447493

Final Gibbs Free Energy (Eh),-3583.83927915

Compound-2-3S-6R_geoopt-xyz11

Atom,X,Y,Z
O,-5.834946,-1.551652,0.831863
C,-4.603496,-1.544373,0.751923
C,-3.833919,-0.255205,0.966577
C,-2.465854,-0.116489,0.932720
C,-1.807391,1.230610,1.284910
C,-0.770817,1.642167,0.249140
C,0.471081,1.987982,0.550332
Br,1.638377,2.672008,-0.847344
C,1.111247,1.860597,1.900414
O,1.293039,3.144314,2.528311
C,0.298415,0.885366,2.754293
C,-1.189762,1.210618,2.716035
C,-2.865981,2.326424,1.255903
C,-48442,2.086799,1.256964
N,-4.669600,0.798583,1.199049
C,-1.664012,-1.296985,0.592872
N,-0.389191,-1.277613,0.389590
C,0.256649,-2.507350,-0.101175
C,-0.318107,-3.872840,0.345129
C,-1.811494,-3.801381,0.295039
C,-2.866472,-4.705363,0.231660
N,-4.044330,-4.009816,0.346319
C,-3.768571,-2.669988,0.486184
C,-2.395033,-2.539054,0.449325
H,-1.136977,1.719454,-0.767643
H,2.123781,1.473190,1.783884
H,0.439300,3.596715,2.545028
H,0.470293,-0.120326,2.370216
H,0.673799,0.931718,3.778915
H,-1.353302,2.198942,3.158926
H,-1.756207,0.507850,3.328900
H,-2.508488,3.346979,1.290029
H,-4.923032,2.869661,1.296119
H,-5.662274,0.618022,1.152301
H,0.217219,-2.447840,-1.196960
H,1.311115,-2.450823,0.170963
H,0.092713,-4.656370,-0.293664
H,0.002912,-4.091859,1.369516
H,-2.873342,-5.777102,0.117480
H,-4.965699,-4.421365,0.321555

Final Gibbs Free Energy (Eh),-3583.83990332

Compound-2-3S-6R_geoopt-xyz12

Atom,X,Y,Z
O,-5.838129,-1.575375,1.017466
C,-4.609813,-1.561473,0.896565
C,-3.846079,-0.259449,1.023746
C,-2.485599,-0.103019,0.892229
C,-1.846920,1.267467,1.186451
C,-0.736715,1.597615,0.202721
C,0.495513,1.915089,0.567199
Br,1.773851,2.479860,-0.785024
C,1.047832,1.838868,1.960010
O,1.275154,3.148573,2.514610
C,0.128926,0.974856,2.826362
C,-1.332355,1.369536,2.653151
C,-2.910143,2.343792,0.997942
C,-4.216158,2.091921,1.103173
N,-4.678907,0.798731,1.257140
C,-1.679224,-1.295744,0.608076
N,-0.389909,-1.307178,0.551745
C,0.291469,-2.607144,0.426264
C,-0.411960,-3.739926,-0.358466
C,-1.864238,-3.741068,-0.000000
C,-2.921738,-4.641660,-0.069246
N,-4.073001,-3.991118,0.298874
C,-3.778241,-2.683250,0.603809
C,-2.417501,-2.529272,0.428684
H,-1.031845,1.632315,-0.839409
H,2.038969,1.385283,1.928093
H,0.445937,3.643067,2.471680
H,0.271536,-0.065416,2.534352
H,0.437271,1.086794,3.868120
H,-1.466419,2.408692,2.973172
H,-1.978703,0.767073,3.292951
H,-2.566796,3.359724,0.855990
H,-4.976482,2.859313,1.059897
H,-5.670185,0.602145,1.254876
H,1.273055,-2.418914,-0.009807
H,0.471424,-2.947523,1.454729
H,-0.302234,-3.567273,-1.434803
H,0.082884,-4.686338,-0.134282
H,-2.946895,-5.682312,-0.348812
H,-4.988734,-4.413261,0.345073

Final Gibbs Free Energy (Eh),-3583.83976701

Compound-2-3S-6S-geoopt-xyz-Conformer_01

Atom,X,Y,Z
O,-6.346119,2.539950,-3.733234
C,-5.240914,2.833836,-3.273783
C,-4.413422,1.785338,-2.549040
C,-3.197803,1.999534,-1.943301
C,-2.436305,0.848045,-1.268360
C,-1.184933,0.557715,-2.097749
C,0.041813,0.583373,-1.604510
Br,1.564687,0.262541,-2.765593
C,0.369400,0.986199,-0.193476
O,0.636285,2.391402,-0.139919
C,-0.802343,0.583314,0.705832
C,-2.104959,1.203919,0.211495
C,-3.274393,-0.419441,-1.291086
C,-4.456874,-0.514400,-1.899561
N,-5.019141,0.567267,-2.554415
C,-2.587871,3.327132,-2.060755
N,-1.401819,3.639138,-1.643065
C,-0.857506,4.963574,-2.005202
C,-1.840675,6.151333,-2.085060
C,-3.080101,5.696083,-2.787382
C,-15174,6.302044,-3.446783
N,-5.064925,5.336692,-3.765762
C,-4.615688,4.114955,-3.324228
C,-3.387958,4.332813,-2.729155
H,-1.370666,0.321004,-3.138445
H,1.277853,0.486410,0.142210
H,-0.091666,2.833777,-0.644632
H,-0.868676,-0.508291,0.721791
H,-0.591376,0.914466,1.725008
H,-2.043970,2.284985,0.318120
H,-2.940802,0.876217,0.831037
H,-2.866868,-1.282217,-0.780694
H,-5.046044,-1.420673,-1.912079
H,-5.925865,0.502031,-2.994695
H,-0.064287,5.193530,-1.293618
H,-0.374496,4.835955,-2.982370
H,-2.095846,6.493011,-1.075874
H,-1.347021,6.983395,-2.589670
H,-4.318509,7.332722,-3.709994
H,-5.929922,5.500422,-4.260106

Final Gibbs Free Energy (Eh),-3583.84804211

Compound-2-3S-6S-geoopt-xyz-Conformer_02

Atom,X,Y,Z
O,-6.458027,2.594578,-3.549495
C,-5.336509,2.875874,-3.122863
C,-4.468387,1.799038,-2.493026
C,-3.198543,1.978966,-1.999167
C,-2.417903,0.812681,-1.373922
C,-1.129289,0.623394,-2.172602
C,0.077344,0.657196,-1.632411
Br,1.650175,0.467786,-2.754574
C,0.341218,0.975481,-0.186979
O,0.557575,2.382232,-0.033263
C,-0.846041,0.476185,0.640685
C,-2.151235,1.084388,0.138433
C,-3.207376,-0.479073,-1.511044
C,-4.441419,-0.541787,-2.012462
N,-5.088932,0.588151,-2.479457
C,-2.614881,3.322607,-2.051460
N,-1.474200,3.657794,-1.537034
C,-1.099138,5.085963,-1.527565
C,-1.564458,5.968724,-2.705800
C,-2.983800,5.624188,-3.027389
C,-4.045144,6.233099,-3.690099
N,-5.078044,5.335286,-3.773460
C,-4.704307,23501,-3.178958
C,-3.416894,4.332587,-2.710992
H,-1.267649,0.451003,-3.233163
H,1.254385,0.484419,0.148724
H,-0.166278,2.832295,-0.535885
H,-0.874397,-0.615734,0.583792
H,-0.682034,0.746320,1.686202
H,-2.131039,2.158488,0.311520
H,-2.997184,0.691157,0.703544
H,-2.732300,-1.382446,-1.151799
H,-5.006472,-1.460789,-2.081421
H,-6.014564,0.536051,-2.880133
H,-1.503707,5.497507,-0.593762
H,-0.013185,5.133723,-1.442322
H,-1.431855,7.017259,-2.434708
H,-0.935202,5.780966,-3.582710
H,-14214,7.222672,-4.105441
H,-5.973990,5.519970,-4.200731

Final Gibbs Free Energy (Eh),-3583.84802865

Compound-2-3S-6S-geoopt-xyz-Conformer_03

Atom,X,Y,Z
O,-6.611322,2.517965,-3.441479
C,-5.461116,2.847497,-3.141315
C,-4.512067,1.830765,-2.535227
C,-3.223726,2.078820,-2.131451
C,-2.379582,0.990593,-1.456873
C,-1.008212,0.875316,-2.111896
C,0.093969,0.634216,-1.420449
Br,1.796606,0.475471,-2.356633
C,0.211467,0.556429,0.075020
O,0.817488,1.749582,0.610351
C,-1.170398,0.403943,0.706404
C,-2.208523,1.310421,0.050693
C,-3.058940,-0.360795,-1.640358
C,-4.316518,-0.498707,-2.066723
N,-5.078211,0.592440,-2.435606
C,-2.674227,3.419213,-2.346776
N,-1.445994,3.741552,-2.113679
C,-0.990641,5.077489,-2.540138
C,-2.000494,6.250190,-2.498978
C,-3.322380,5.767043,-3.007896
C,-4.485950,6.341341,-3.509563
N,-5.423957,5.353057,-3.675050
C,-4.888136,17212,-3.286986
C,-3.592423,4.400681,-2.882878
H,-0.986220,0.932413,-3.192962
H,0.829008,-0.305199,0.345538
H,1.706141,1.829832,0.238608
H,-1.471426,-0.642273,0.622882
H,-1.080281,0.626335,1.771188
H,-1.904966,2.352902,0.154670
H,-3.176628,1.195732,0.540892
H,-2.491677,-1.243987,-1.383174
H,-4.806551,-1.458409,-2.156107
H,-6.009359,0.478236,-2.809542
H,-0.116683,5.330727,-1.939448
H,-0.632824,4.956370,-3.571116
H,-2.114394,6.605222,-1.468758
H,-1.598735,7.081403,-3.080828
H,-4.719926,7.364077,-3.756631
H,-6.354389,5.492785,-4.040825

Final Gibbs Free Energy (Eh),-3583.8434188

Compound-2-3S-6S-geoopt-xyz-Conformer_04

Atom,X,Y,Z
O,-6.668005,2.539670,-3.310229
C,-5.513102,2.870188,-3.028783
C,-4.535441,1.841559,-2.494819
C,-3.220647,2.074344,-2.176512
C,-2.364985,0.971794,-1.543931
C,-0.974013,0.938071,-2.161642
C,0.113065,0.681019,-1.452351
Br,1.848002,0.641955,-2.339885
C,0.185709,0.488471,0.036062
O,0.752967,1.645327,0.681601
C,-1.212154,0.264098,0.608833
C,-2.246256,1.197846,-0.013721
C,-3.010097,-0.379023,-1.833019
C,-4.294370,-0.506646,-2.175904
N,-5.096003,0.599585,-2.386261
C,-2.698371,3.434461,-2.326453
N,-1.515285,3.797775,-1.959849
C,-1.183616,5.232823,-2.020609
C,-1.835198,6.097854,-3.127121
C,-3.273176,5.706004,-3.262674
C,-4.431857,6.267596,-3.789364
N,-5.434734,5.331908,-3.733065
C,-4.944506,41552,-3.180579
C,-3.616218,4.404429,-2.883534
H,-0.918993,1.075626,-3.234372
H,0.810820,-0.381770,0.257346
H,1.649564,1.770296,0.342617
H,-1.490058,-0.777370,0.434167
H,-1.160298,0.405541,1.689807
H,-1.962220,2.235876,0.163113
H,-3.226456,1.037201,0.438018
H,-2.405804,-1.265750,-1.705155
H,-4.775725,-1.463922,-2.321279
H,-6.043253,0.495419,-2.721838
H,-1.462211,5.643039,-1.040868
H,-0.098434,5.313851,-2.089504
H,-1.703155,7.151311,-2.874709
H,-1.320070,5.929831,-4.079393
H,-4.621044,7.247549,-4.196348
H,-6.384174,5.481112,-4.041689

Final Gibbs Free Energy (Eh),-3583.84318495

Compound-2-3S-6S-geoopt-xyz-Conformer_05

Atom,X,Y,Z
O,-6.618325,2.518831,-3.422384
C,-5.462534,2.848129,-3.144158
C,-4.507673,1.835795,-2.539427
C,-3.212191,2.084057,-2.158779
C,-2.358033,0.999704,-1.489328
C,-1.010586,0.856106,-2.186572
C,0.119519,0.634595,-1.533852
Br,1.772157,0.416151,-2.537755
C,0.284594,0.598217,-0.045986
O,0.947221,1.817451,0.344823
C,-1.078282,0.442292,0.636366
C,-2.137920,1.340706,0.006642
C,-3.053818,-0.348859,-1.628342
C,-4.318421,-0.486524,-2.033158
N,-5.077709,0.601705,-2.414881
C,-2.661705,3.419759,-2.400519
N,-1.428608,3.740680,-2.192479
C,-0.975951,5.069563,-2.642868
C,-1.981123,6.246070,-2.599403
C,-3.312272,5.761307,-3.081781
C,-4.481426,6.333253,-3.572942
N,-5.425263,5.346323,-3.711212
C,-4.887612,13699,-3.315562
C,-3.584910,4.397593,-2.934957
H,-1.031083,0.871548,-3.269202
H,0.919517,-0.250489,0.225164
H,1.246498,1.706104,1.256448
H,-1.378058,-0.606828,0.574494
H,-0.957014,0.673846,1.697192
H,-1.827533,2.383198,0.086981
H,-3.089952,1.235733,0.529308
H,-2.489905,-1.230717,-1.359420
H,-4.816810,-1.444218,-2.093242
H,-6.016238,0.487214,-2.769637
H,-0.091394,5.327128,-2.059757
H,-0.635342,4.934766,-3.677987
H,-2.077759,6.613011,-1.571579
H,-1.585960,7.069330,-3.196879
H,-4.715549,7.353565,-3.829720
H,-6.360644,5.484603,-4.064654

Final Gibbs Free Energy (Eh),-3583.84266597

Compound-2-3S-6S-geoopt-xyz-Conformer_06

Atom,X,Y,Z
O,-6.678229,2.546275,-3.267199
C,-5.515835,2.875607,-3.016785
C,-4.530197,1.849935,-2.491626
C,-3.207228,2.080860,-2.207366
C,-2.341198,0.982477,-1.580874
C,-0.967880,0.928479,-2.234757
C,0.143656,0.693029,-1.555443
Br,1.839110,0.604528,-2.504984
C,0.254051,0.540517,-0.069818
O,0.873643,1.737269,0.441903
C,-1.129580,0.303589,0.544581
C,-2.183828,1.226468,-0.057506
C,-3.000060,-0.369091,-1.835491
C,-4.292576,-0.494973,-2.146355
N,-5.093731,0.612224,-2.353386
C,-2.683493,3.436922,-2.386908
N,-1.491233,3.800572,-2.051762
C,-1.155896,5.233352,-2.138940
C,-1.828675,6.086216,-3.242186
C,-3.270785,5.698415,-3.339860
C,-4.439143,6.258110,-3.846828
N,-5.444204,5.327571,-3.754986
C,-4.945884,42420,-3.198761
C,-3.610019,4.403176,-2.936226
H,-0.946736,1.027266,-3.313048
H,0.897655,-0.314641,0.156864
H,1.147627,1.556866,1.350399
H,-1.403238,-0.742618,0.386125
H,-1.053307,0.452269,1.624156
H,-1.896070,2.266508,0.101741
H,-3.151930,1.070751,0.421270
H,-2.397187,-1.256979,-1.708899
H,-4.781821,-1.451733,-2.266698
H,-6.048801,0.508094,-2.666026
H,-1.411256,5.657593,-1.158828
H,-0.072186,5.309137,-2.232740
H,-1.687071,7.142411,-3.006964
H,-1.335699,5.903314,-4.203387
H,-4.633853,7.233580,-4.261911
H,-6.400312,5.477135,-4.042094

Final Gibbs Free Energy (Eh),-3583.84258669
