# Supplementary material for: Novel Discorhabdin Derivatives from Antarctic Sponges of the Genus Latrunculia: Expanding the Chemical Diversity of Polar Marine Natural Products
Source: Mar Drugs. 2025 Oct 15;23(10):401. doi: 10.3390/md23100401 (PMC12565582; doi:10.3390/md23100401)
Supplement: Supplementary file 1 [file marinedrugs-23-00401-s001.zip › Compound 4 Geometry Optimized Carte.txt]

Compound 4: Geometry Optimized Cartesian Coordinates
Compound-4-3S-6R-Conformer_01

Atom,X,Y,Z
O,-2.514317,1.174314,-0.109214
C,-3.120962,0.305768,0.520071
C,-4.544098,-0.070065,0.154394
C,-5.298348,-1.028759,0.815570
C,-6.733847,-1.311856,0.375264
C,-7.645246,-1.402479,1.585761
C,-8.612183,-2.298278,1.696896
Br,-9.687523,-2.335475,3.320134
C,-8.898337,-3.423720,0.736864
O,-10.295209,-3.587779,0.467730
C,-8.215158,-3.152564,-0.600076
C,-6.791000,-2.635578,-0.423702
C,-7.258962,-0.113705,-0.460166
C,-6.270900,0.334687,-1.524950
N,-5.007983,0.651649,-0.889831
C,-4.682028,-1.774181,1.892722
N,-5.259658,-2.775518,2.557666
C,-4.549464,-3.396027,3.541804
C,-3.261079,-3.096516,3.946650
C,-2.617593,-2.037413,3.268168
C,-1.343637,-1.389835,3.241905
C,-0.084515,-1.598341,3.959770
C,-0.101074,-2.339148,5.246265
C,-1.119752,-2.146721,6.184420
C,-1.071541,-2.803780,7.408342
C,-0.020356,-3.671215,7.693124
C,0.997689,-3.866484,6.760227
C,0.966145,-3.192554,5.547353
O,0.965119,-1.162800,3.485372
N,-1.379122,-0.464311,2.233873
C,-2.595345,-0.452665,1.621408
C,-3.367037,-1.415679,2.248781
H,-7.486940,-0.662985,2.361486
H,-8.505891,-4.349536,1.176778
H,-10.729496,-3.876695,1.281446
H,-8.213487,-4.074919,-1.183808
H,-8.825115,-2.428348,-1.144663
H,-6.324153,-2.491157,-1.399268
H,-6.195980,-3.381270,0.105938
H,-8.208142,-0.380704,-0.922713
H,-7.452293,0.725542,0.212586
H,-6.134138,-0.448449,-2.280204
H,-6.637659,1.224928,-2.035844
H,-4.344983,1.258454,-1.349905
H,-5.076181,-4.205274,4.035150
H,-2.794808,-3.664502,4.737353
H,-1.933850,-1.467315,5.969783
H,-1.854846,-2.640175,8.137727
H,0.009183,-4.191613,8.642537
H,1.814662,-4.541755,6.981809
H,1.756684,-3.330245,4.820807
H,-0.584449,0.116648,1.992813

Final Gibbs Free Energy (Eh),-3928.12374573

Compound-4-3S-6R-Conformer_02

Atom,X,Y,Z
O,-2.438398,0.999017,-0.235017
C,-3.073755,0.193423,0.447476
C,-4.468910,-0.240735,0.041916
C,-5.254243,-1.133110,0.757040
C,-6.660270,-1.481164,0.269343
C,-7.643317,-1.428468,1.425093
C,-8.608813,-2.316784,1.594822
Br,-9.777466,-2.159933,3.143866
C,-8.829543,-3.559881,0.771998
O,-10.207308,-3.780684,0.450543
C,-8.075549,-3.446206,-0.549255
C,-6.665828,-2.895172,-0.359463
C,-7.137996,-0.405450,-0.742654
C,-6.080186,-0.070045,-1.781872
N,-4.875422,0.358269,-1.100360
C,-4.699159,-1.745894,1.946374
N,-5.321551,-2.650495,2.703091
C,-4.678399,-3.127896,3.806238
C,-3.408696,-2.786102,4.235934
C,-2.705286,-1.853258,3.441727
C,-1.444155,-1.180582,3.430145
C,-0.295841,-1.160601,4.338680
C,-0.113052,-2.281721,5.294677
C,0.383031,-2.004375,6.573284
C,0.604157,-3.037526,7.473216
C,0.360219,-4.357085,7.093460
C,-0.109237,-4.640187,5.813596
C,-0.356559,-3.606040,4.918328
O,0.494849,-0.217579,4.299229
N,-1.443863,-0.336847,2.352113
C,-2.611228,-0.428748,1.657132
C,-3.399753,-1.352001,2.322016
H,-7.536857,-0.592701,2.106175
H,-8.452074,-4.416030,1.345492
H,-10.680170,-3.995979,1.265420
H,-8.036867,-4.432958,-1.014284
H,-8.658364,-2.801100,-1.210427
H,-6.144039,-2.868127,-1.317281
H,-6.099952,-3.563247,0.291820
H,-8.045844,-0.750850,-1.234999
H,-7.393459,0.506324,-0.197010
H,-5.872503,-0.940515,-2.415731
H,-6.421132,0.737503,-2.429488
H,-53673,0.905884,-1.591509
H,-5.247715,-3.848935,4.382098
H,-3.000481,-3.229717,5.131412
H,0.578716,-0.977619,6.854811
H,0.968535,-2.817942,8.468985
H,0.540488,-5.163259,7.793936
H,-0.284894,-5.665422,5.512975
H,-0.714470,-3.829739,3.922180
H,-0.662919,0.269186,2.128812

Final Gibbs Free Energy (Eh),-3928.12426933

Compound-4-3S-6R-Conformer_03

Atom,X,Y,Z
O,-2.444874,0.977983,1.260376
C,-3.168511,0.015092,1.521411
C,-4.526536,-0.140064,0.861853
C,-5.406045,-1.185944,1.103352
C,-6.762226,-1.226521,0.400734
C,-7.856415,-1.567411,1.396456
C,-8.862857,-2.377743,1.113366
Br,-10.180546,-2.769510,2.492974
C,-9.041675,-3.169081,-0.155962
O,-10.381825,-3.120748,-0.659893
C,-8.135967,-2.611699,-1.250075
C,-6.740041,-2.280326,-0.732111
C,-7.105672,0.187487,-0.139726
C,-5.940742,0.831413,-0.874336
N,-4.795122,0.875516,0.011101
C,-4.992710,-2.243799,2.001603
N,-5.701425,-3.340569,2.277671
C,-5.180989,-4.251323,3.148587
C,-3.959454,-41859,3.796281
C,-3.179328,-3.031645,3.513750
C,-1.912428,-2.491189,3.885038
C,-0.900643,-3.062711,4.771181
C,0.213111,-2.203495,5.262808
C,0.004386,-0.879629,5.666041
C,1.062885,-0.129216,6.166894
C,2.335381,-0.686728,6.251127
C,2.547719,-2.005907,5.852038
C,1.490158,-2.765274,5.371740
O,-0.975688,-4.249239,5.086783
N,-1.762044,-1.307128,3.207424
C,-2.853303,-1.050172,2.430629
C,-3.736905,-2.098580,2.621062
H,-7.793350,-1.083239,2.363473
H,-8.774907,-4.212291,0.056243
H,-10.960958,-3.566736,-0.027563
H,-8.075931,-3.342289,-2.058832
H,-8.618186,-1.720456,-1.657648
H,-6.116181,-1.918108,-1.550679
H,-6.267971,-3.186274,-0.348423
H,-7.969316,0.123935,-0.800186
H,-7.387281,0.828198,0.699637
H,-5.699802,0.268317,-1.783980
H,-6.191221,1.849523,-1.172004
H,-4.046436,1.531502,-0.158432
H,-5.812484,-5.114782,3.325818
H,-3.635936,-4.954023,4.466873
H,-0.986194,-0.444549,5.625846
H,0.892303,0.889266,6.492257
H,3.160345,-0.097090,6.631475
H,3.537587,-2.439964,5.917547
H,1.644834,-3.792159,5.066495
H,-0.934386,-0.725364,3.247905

Final Gibbs Free Energy (Eh),-3928.12233569

Compound-4-3S-6R-Conformer_04

Atom,X,Y,Z
O,-2.195073,0.615686,0.852524
C,-3.022751,-0.190050,1.282577
C,-4.351296,-0.393165,0.577158
C,-5.342660,-1.267633,0.998689
C,-6.659864,-1.368009,0.229620
C,-7.828506,-1.340332,1.198414
C,-8.892486,-2.116379,1.073952
Br,-10.300354,-2.012312,2.413990
C,-9.082652,-3.207115,0.052069
O,-10.394223,-3.212998,-0.523394
C,-8.093924,-3.019548,-1.094533
C,-6.693256,-2.675705,-0.597156
C,-6.826968,-0.116823,-0.673252
C,-5.563118,0.215895,-1.450251
N,-4.472898,0.397313,-0.513336
C,-5.086470,-2.095884,2.158936
N,-5.919738,-3.017707,2.645187
C,-5.542390,-3.719760,3.751454
C,-4.354781,-3.584782,4.450516
C,-3.449059,-2.623129,3.957385
C,-2.141933,-2.139942,4.261209
C,-1.266529,-2.515008,5.370398
C,0.176926,-2.149153,5.323762
C,0.804059,-1.755676,6.511297
C,2.155243,-1.439551,6.514826
C,2.898151,-1.536935,5.338671
C,2.285298,-1.949101,28993
C,0.926736,-2.246355,15977
O,-1.738303,-3.119349,6.332200
N,-1.833130,-1.187247,3.323054
C,-2.859143,-1.025691,2.438376
C,-3.856586,-1.907537,2.817124
H,-7.764524,-0.617031,2.002353
H,-8.903523,-39671,0.547737
H,-11.025220,-3.480133,0.158040
H,-8.069798,-3.935469,-1.687780
H,-8.480269,-2.227863,-1.740423
H,-6.009988,-2.585250,-1.443027
H,-6.319717,-3.488257,0.027914
H,-7.655792,-0.273765,-1.362326
H,-7.086228,0.739877,-0.046262
H,-5.326179,-0.583043,-2.163107
H,-5.693057,1.137535,-2.017254
H,-3.650723,0.915750,-0.787149
H,-6.269349,-4.449699,4.089732
H,-22421,-4.191919,5.320424
H,0.221661,-1.690066,7.421311
H,2.631923,-1.118722,7.432669
H,3.954115,-1.296429,5.344490
H,2.863909,-2.041809,3.248568
H,0.463492,-2.587734,3.228988
H,-0.977434,-0.646017,3.316764

Final Gibbs Free Energy (Eh),-3928.12227649

Compound-4-3S-6R-Conformer_05

Atom,X,Y,Z
O,-2.612547,1.246052,-0.014678
C,-3.168320,0.311978,0.566009
C,-4.547472,-0.156324,0.145325
C,-5.229299,-1.220948,0.718170
C,-6.579301,-1.673171,0.150701
C,-7.674941,-1.294801,1.135948
C,-8.675609,-2.104323,1.445574
Br,-9.975100,-1.541657,2.781460
C,-8.882892,-3.505123,0.924919
O,-10.236065,-3.753500,0.528372
C,-8.006853,-3.734138,-0.303528
C,-6.592664,-3.203562,-0.089640
C,-6.854225,-0.970266,-1.208350
C,-6.454620,0.494201,-1.210845
N,-5.047091,0.582204,-0.873198
C,-4.656309,-1.847918,1.895693
N,-5.260928,-2.768922,2.648341
C,-4.605548,-3.252468,3.741275
C,-3.342160,-2.892729,43064
C,-2.669458,-1.918003,3.404035
C,-1.453007,-1.168947,3.445246
C,-0.326447,-1.118349,4.379520
C,-0.095573,-2.267237,5.291044
C,0.357732,-2.017708,6.591067
C,0.620057,-3.074625,7.451541
C,0.460084,-4.388264,7.011449
C,0.033342,-4.641984,5.710624
C,-0.254989,-3.585846,4.854241
O,0.405417,-0.128406,4.397964
N,-1.492810,-0.273561,2.411257
C,-2.638027,-0.411092,1.687490
C,-3.369781,-1.423687,2.284313
H,-7.604225,-0.313144,1.588030
H,-8.604598,-4.208464,1.719430
H,-10.789832,-3.764657,1.320262
H,-7.981192,-4.804698,-0.515217
H,-8.487999,-3.246803,-1.154470
H,-5.969548,-3.429413,-0.956630
H,-6.156164,-3.703389,0.771412
H,-6.279926,-1.483234,-1.983521
H,-7.909498,-1.064872,-1.459559
H,-6.605207,0.934100,-2.196064
H,-7.057419,1.062837,-0.491774
H,-4.519441,1.404723,-1.128764
H,-5.161100,-3.990839,4.308450
H,-2.922398,-3.341542,5.060598
H,0.487764,-0.994776,6.920379
H,0.950894,-2.877849,8.463647
H,0.672300,-5.212417,7.681376
H,-0.077262,-5.661560,5.363450
H,-0.579488,-3.786243,3.841798
H,-0.754554,0.398265,2.236159

Final Gibbs Free Energy (Eh),-3928.12084573

Compound-4-3S-6R-Conformer_06

Atom,X,Y,Z
O,-2.505147,1.121540,-0.151428
C,-3.117550,0.272795,0.498931
C,-4.550274,-0.086898,0.155768
C,-5.312308,-1.020864,0.842716
C,-6.759538,-1.284921,0.428919
C,-7.651119,-1.328457,1.657027
C,-8.632544,-2.201638,1.822306
Br,-9.645462,-2.166496,3.480637
C,-8.944712,-3.348578,0.907198
O,-10.366019,-3.488253,0.781445
C,-8.295472,-3.115534,-0.459593
C,-6.856466,-2.624739,-0.338109
C,-7.273262,-0.096189,-0.426550
C,-6.289337,0.311591,-1.511607
N,-5.015107,0.622651,-0.896372
C,-4.694424,-1.759124,1.924072
N,-5.279387,-2.740705,2.611532
C,-4.567142,-3.356742,3.597142
C,-3.269684,-3.070788,3.982206
C,-2.618339,-2.032380,3.279817
C,-1.334717,-1.405453,3.228096
C,-0.070638,-1.621205,3.935029
C,-0.083396,-2.341198,5.233304
C,-1.088127,-2.118638,6.179741
C,-1.035669,-2.757200,7.413270
C,0.005595,-3.635937,7.699847
C,1.009790,-3.861165,6.758708
C,0.974335,-3.205838,5.535772
O,0.979683,-1.208395,3.442272
N,-1.367844,-0.496039,2.205421
C,-2.590898,-0.474948,1.607176
C,-3.370116,-1.415024,2.259562
H,-7.460232,-0.573521,2.410092
H,-8.536589,-4.261146,1.361510
H,-10.536799,-4.331466,0.342900
H,-8.329837,-4.049755,-1.025172
H,-8.908502,-2.390021,-0.998729
H,-6.413616,-2.510687,-1.328962
H,-6.261010,-3.369324,0.192455
H,-8.231760,-0.357223,-0.872944
H,-7.444753,0.761157,0.229055
H,-6.172663,-0.491584,-2.249004
H,-6.646731,1.195439,-2.039802
H,-4.349768,1.212440,-1.374720
H,-5.100353,-19943,4.109174
H,-2.802873,-3.633542,4.776342
H,-1.894491,-1.430508,5.963711
H,-1.808055,-2.570332,8.148698
H,0.038322,-11890,8.656931
H,1.819015,-4.545242,6.981707
H,1.754271,-3.366856,4.802587
H,-0.566782,0.068174,1.946217

Final Gibbs Free Energy (Eh),-3928.12266906

Compound-4-3S-6R-Conformer_07

Atom,X,Y,Z
O,-2.679472,1.407824,0.149861
C,-3.211248,0.419733,0.659227
C,-4.621358,0.012084,0.279904
C,-5.277782,-1.110421,0.765895
C,-6.662910,-1.490892,0.230109
C,-7.694819,-1.236124,1.318540
C,-8.687148,-2.072911,1.578466
Br,-9.900467,-1.680516,3.049558
C,-8.944120,-3.392781,0.894279
O,-10.319430,-3.571484,0.537735
C,-8.133149,-3.474166,-0.396376
C,-6.703768,-2.980636,-0.193855
C,-7.014649,-0.627877,-1.014242
C,-6.603188,0.825388,-0.863521
N,-5.176373,0.868271,-0.609254
C,-4.640118,-1.871619,1.825331
N,-5.194364,-2.892880,2.481391
C,-4.467600,-3.519494,3.449182
C,-3.184880,-3.200912,3.855583
C,-2.576879,-2.101230,3.211503
C,-1.343616,-1.379741,3.246668
C,-0.088784,-1.550730,3.982639
C,-0.091535,-2.339624,5.240191
C,-1.136590,-2.233479,6.162864
C,-1.077594,-2.931191,7.363611
C,0.011636,-3.753349,7.639568
C,1.056084,-3.862443,6.721923
C,1.012680,-3.147484,5.533119
O,0.944716,-1.041855,3.548111
N,-1.418385,-0.401204,2.293067
C,-2.619263,-0.432435,1.651772
C,-3.336125,-1.484707,2.195200
H,-7.583905,-0.321874,1.888330
H,-8.641479,-4.195092,1.578340
H,-10.834092,-3.683380,1.347897
H,-8.130722,-4.510699,-0.738604
H,-8.650507,-2.883170,-1.155191
H,-6.128689,-3.100448,-1.113645
H,-6.227836,-3.582916,0.575789
H,-6.492982,-1.043350,-1.879759
H,-8.084039,-0.690142,-1.209128
H,-6.811921,1.383486,-1.775525
H,-7.153168,1.302290,-0.042506
H,-4.654359,1.710648,-0.804017
H,-4.977212,-4.347347,3.929300
H,-2.703920,-3.773546,4.634028
H,-1.980628,-1.589156,5.955452
H,-1.881993,-2.834540,8.081869
H,0.050231,-4.305574,8.570494
H,1.902696,-4.502472,6.936687
H,1.823005,-3.217976,4.818859
H,-0.660784,0.245942,2.108180

Final Gibbs Free Energy (Eh),-3928.1206613

Compound-4-3S-6R-Conformer_08

Atom,X,Y,Z
O,-2.422173,0.923964,-0.288886
C,-3.064065,0.142886,0.415651
C,-4.472795,-0.270493,0.035651
C,-5.268485,-1.129793,0.779501
C,-6.690987,-1.450344,0.320938
C,-7.650084,-1.352480,1.493820
C,-8.636976,-2.208303,1.709668
Br,-9.735375,-1.983520,3.297538
C,-8.898094,-3.458885,0.923264
O,-10.310355,-3.622543,0.738122
C,-8.175322,-3.384732,-0.424356
C,-6.745009,-2.873956,-0.282742
C,-7.157239,-0.379021,-0.701119
C,-6.109808,-0.092306,-1.765347
N,-4.880390,0.311687,-1.114234
C,-4.710158,-1.732486,1.972304
N,-5.341793,-2.608004,2.755189
C,-4.695234,-3.075959,3.860367
C,-3.414002,-2.751253,4.268491
C,-2.701294,-1.849878,3.446748
C,-1.427778,-1.202162,3.407732
C,-0.270831,-1.184212,4.305134
C,-0.100071,-2.287536,5.283825
C,-0.369649,-3.615124,4.938039
C,-0.133620,-4.633939,5.853712
C,0.350390,-4.331645,7.123716
C,0.620143,-3.008729,7.473049
C,0.410390,-1.991447,6.552507
O,0.537047,-0.257417,4.238041
N,-1.422719,-0.381519,2.312065
C,-2.599176,-0.465348,1.631416
C,-3.398144,-1.358700,2.324072
H,-7.502465,-0.510599,2.159147
H,-8.514203,-4.308028,1.503947
H,-10.456046,-4.511090,0.389167
H,-8.178514,-4.379189,-0.877006
H,-8.757998,-2.731606,-1.077388
H,-6.245566,-2.876623,-1.252863
H,-6.181642,-3.545733,0.366988
H,-8.083277,-0.706729,-1.171106
H,-7.376250,0.548841,-0.166909
H,-5.939792,-0.979357,-2.387149
H,-6.438993,0.713703,-2.420910
H,-59238,0.846803,-1.619504
H,-5.272357,-3.772850,4.457781
H,-3.004351,-3.183662,5.168768
H,-0.739452,-3.853781,3.949734
H,-0.329542,-5.662145,5.576712
H,0.521780,-5.125580,7.840208
H,0.995702,-2.774177,8.461222
H,0.626045,-0.962485,6.810420
H,-0.632984,0.204684,2.067666

Final Gibbs Free Energy (Eh),-3928.12276491

Compound-4-3S-6R-Conformer_09

Atom,X,Y,Z
O,-2.572641,1.164129,-0.098588
C,-3.163392,0.289829,0.537756
C,-4.585185,-0.103184,0.185453
C,-5.322114,-1.069509,0.854573
C,-6.757886,-1.371671,0.427390
C,-7.657095,-1.466384,1.646360
C,-8.612840,-2.372906,1.781094
Br,-9.653346,-2.400030,3.423849
C,-8.899448,-3.504814,0.828576
O,-10.295600,-3.764059,0.661393
C,-8.226539,-3.232657,-0.519256
C,-6.805791,-2.700062,-0.363400
C,-7.303852,-0.184091,-0.409914
C,-6.328471,0.272561,-1.482698
N,-5.066924,0.611195,-0.856031
C,-4.687338,-1.806048,1.927383
N,-5.247283,-2.813079,2.598707
C,-4.520965,-3.424032,3.577049
C,-3.232393,-3.109255,3.969542
C,-2.607448,-2.043660,3.284034
C,-1.341156,-1.381766,3.244684
C,-0.072748,-1.575488,3.950182
C,-0.068148,-2.316191,5.236763
C,-1.079154,-2.134466,6.185270
C,-1.011618,-2.791158,7.408484
C,0.051415,-3.647568,7.682396
C,1.061927,-3.832034,6.739165
C,1.010963,-3.158361,5.526784
O,0.967120,-1.127806,3.465614
N,-1.396810,-0.457900,2.236059
C,-2.618890,-0.460728,1.635287
C,-3.373598,-1.431570,2.271207
H,-7.497357,-0.720764,2.415962
H,-8.501870,-4.425587,1.265507
H,-10.699120,-2.984747,0.254886
H,-8.224758,-28158,-1.098018
H,-8.844215,-2.515109,-1.066572
H,-6.349886,-2.556678,-1.344490
H,-6.198131,-3.436190,0.165219
H,-8.252452,-0.465266,-0.865152
H,-7.503986,0.655407,0.260532
H,-6.184373,-0.512977,-2.234133
H,-6.710668,1.154578,-1.996533
H,-4.413890,1.221880,-1.325185
H,-5.033789,-4.238608,4.076214
H,-2.752504,-3.671070,4.756485
H,-1.902517,-1.463622,5.979116
H,-1.789202,-2.635971,8.145775
H,0.096092,-37760,8.631318
H,1.888191,-4.498674,6.952251
H,1.795456,-3.287803,4.792208
H,-0.611174,0.131682,1.986439

Final Gibbs Free Energy (Eh),-3928.12332271

Compound-4-3S-6R-Conformer_10

Atom,X,Y,Z
O,-2.492179,0.972725,-0.235572
C,-3.111684,0.163176,0.456784
C,-4.507706,-0.285266,0.069305
C,-5.279107,-1.176813,0.800785
C,-6.688868,-1.535886,0.332538
C,-7.657415,-1.486152,1.500194
C,-8.619504,-2.376015,1.690601
Br,-9.752330,-2.206568,3.262069
C,-8.851776,-3.617836,0.868921
O,-10.236226,-3.907423,0.658714
C,-8.105662,-3.504169,-0.463014
C,-6.694295,-2.951481,-0.291273
C,-7.185694,-0.465192,-0.675882
C,-6.145627,-0.131611,-1.733530
N,-4.929889,0.299259,-1.074064
C,-4.705474,-1.778748,1.986569
N,-5.313185,-2.681465,2.757583
C,-4.653793,-3.146586,3.856236
C,-3.381546,-2.793148,4.268724
C,-2.693862,-1.861457,3.459501
C,-1.438178,-1.179510,3.428978
C,-0.280694,-1.144122,4.325230
C,-0.076743,-2.258497,5.284734
C,0.433101,-1.970259,6.555458
C,0.674625,-2.996857,7.457672
C,0.437167,-4.320372,7.087756
C,-0.046291,-4.614108,5.815529
C,-0.313905,-3.586761,4.918302
O,0.501343,-0.194509,4.271738
N,-1.455925,-0.343539,2.345152
C,-2.630015,-0.450031,1.663326
C,-3.404284,-1.373950,2.343788
H,-7.542381,-0.650098,2.179483
H,-8.476634,-4.475934,1.434232
H,-10.622112,-3.180109,0.151047
H,-8.074316,-4.491662,-0.927059
H,-8.690396,-2.858613,-1.124101
H,-6.180696,-2.927579,-1.253727
H,-6.121889,-3.615664,0.358388
H,-8.100717,-0.813950,-1.152231
H,-7.434098,0.447855,-0.129105
H,-5.947901,-1.003836,-2.368013
H,-6.497826,0.673773,-2.377794
H,-4.253920,0.861942,-1.569879
H,-5.211574,-3.866989,4.444079
H,-2.959746,-3.226754,5.162774
H,0.623710,-0.940492,6.829309
H,1.049902,-2.768970,8.447502
H,0.633384,-5.121388,7.789850
H,-0.217107,-5.642334,5.522469
H,-0.682611,-3.818406,3.927944
H,-0.681948,0.265680,2.106780

Final Gibbs Free Energy (Eh),-3928.12375351

Compound-4-3S-6R-Conformer_11

Atom,X,Y,Z
O,-2.410407,0.878849,1.153752
C,-3.139392,-0.071277,1.445638
C,-4.464316,-0.282738,0.737901
C,-5.328482,-1.343744,0.973110
C,-6.592655,-1.518020,0.124440
C,-7.809196,-1.213105,0.986136
C,-8.915246,-1.939720,0.950390
Br,-10.381581,-1.501358,2.153877
C,-9.146464,-3.172853,0.112550
O,-10.417844,-3.162925,-0.546377
C,-8.080545,-3.268240,-0.975214
C,-6.689816,-2.962244,-0.427861
C,-6.570141,-0.540376,-1.084005
C,-6.047259,0.837948,-0.722347
N,-4.713572,0.687438,-0.173189
C,-5.024901,-2.242333,2.072465
N,-5.822061,-3.215406,2.520604
C,-5.403837,-3.973627,3.573484
C,-4.210144,-3.843128,4.262227
C,-3.353791,-2.810716,3.829391
C,-2.091312,-2.255732,4.195127
C,-1.206246,-2.647620,5.290936
C,0.198066,-2.150930,5.315815
C,0.764126,-1.812767,6.550219
C,2.079671,-1.376598,6.618142
C,2.849782,-1.297329,5.458123
C,2.299592,-1.653657,4.230370
C,0.975141,-2.071225,24717
O,-1.639630,-3.372819,6.184825
N,-1.851527,-1.203157,3.348155
C,-2.873962,-1.052323,2.458443
C,-3.795767,-2.048235,2.732317
H,-7.735726,-0.357936,1.646654
H,-9.088498,-4.047283,0.772374
H,-11.110236,-3.250858,0.122075
H,-8.107967,-4.273799,-1.399083
H,-8.351502,-2.572614,-1.772348
H,-5.940274,-3.091654,-1.210489
H,-6.460848,-3.665219,0.369384
H,-5.921473,-0.960912,-1.856175
H,-7.572183,-0.456567,-1.501658
H,-5.991423,1.474491,-1.604687
H,-6.708172,1.325938,0.004988
H,-4.079164,1.473419,-0.170662
H,-6.103678,-4.743689,3.878093
H,-3.974820,-4.494194,5.091067
H,0.161421,-1.884276,7.446455
H,2.507691,-1.099446,7.573424
H,3.878439,-0.963060,5.513476
H,2.900742,-1.609549,3.330960
H,0.562957,-2.368355,3.198804
H,-1.046168,-0.591869,3.406485

Final Gibbs Free Energy (Eh),-3928.11880928

Compound-4-3S-6R-Conformer_12

Atom,X,Y,Z
O,-2.411370,0.727935,-0.443909
C,-3.086781,0.027405,0.313304
C,-4.534376,-0.291329,-0.002143
C,-5.370803,-1.058195,0.802199
C,-6.803306,-1.299881,0.313562
C,-7.802116,-1.347777,1.449618
C,-8.564265,-2.398158,1.701398
Br,-9.923089,-2.289194,3.090697
C,-8.442537,-3.751406,1.064360
O,-9.526753,-4.019170,0.153595
C,-7.131914,-3.837358,0.289092
C,-6.895077,-2.586230,-0.547574
C,-7.231958,-0.079757,-0.546155
C,-6.269130,0.163965,-1.694934
N,-4.921502,0.266443,-1.169239
C,-4.827455,-1.626061,2.019046
N,-5.494064,-2.395280,2.881394
C,-4.848367,-2.846420,3.992486
C,-3.530982,-2.607693,4.338923
C,-2.780979,-1.819418,3.438757
C,-1.462274,-1.281252,3.323843
C,-0.278082,-1.305341,55410
C,-0.157382,-2.365786,5.217354
C,-0.544488,-3.683471,4.955486
C,-0.355823,-4.668258,5.918167
C,0.198808,-4.339678,7.152235
C,0.586637,-3.026614,7.417688
C,0.423270,-2.045694,6.449541
O,0.594629,-0.448473,4.043038
N,-1.429229,-0.527486,2.182317
C,-2.631068,-0.556040,1.542482
C,-3.475434,-1.341473,2.307941
H,-7.913184,-0.434531,2.022895
H,-8.446127,-4.511094,1.852265
H,-10.354164,-3.990993,0.652118
H,-6.321796,-3.973616,1.005875
H,-7.169474,-4.724321,-0.346425
H,-7.723765,-2.469934,-1.252252
H,-5.985255,-2.695744,-1.137454
H,-8.234436,-0.253556,-0.937987
H,-7.268461,0.808698,0.088977
H,-6.332810,-0.645232,-2.430038
H,-6.513934,1.094173,-2.209060
H,-4.225382,0.807536,-1.661335
H,-5.459348,-3.453717,4.651328
H,-3.124158,-3.016552,5.251326
H,-0.969281,-3.943292,3.995056
H,-0.643689,-5.690206,5.705854
H,0.333421,-5.105821,7.905886
H,1.017475,-2.771608,8.377846
H,0.729684,-1.025574,6.642333
H,-0.604851,-0.021271,1.880413

Final Gibbs Free Energy (Eh),-3928.12158434

Compound-4-3S-6R-Conformer_13

Atom,X,Y,Z
O,-2.505137,0.948436,-0.291608
C,-3.147964,0.163785,0.409362
C,-4.612653,-0.109976,0.132439
C,-5.413491,-0.968593,0.878225
C,-6.875287,-1.132122,0.446867
C,-7.807424,-1.319431,1.624623
C,-8.569781,-2.387914,1.782503
Br,-9.850073,-2.446657,3.247208
C,-8.504524,-3.649175,0.971478
O,-9.648933,-3.796044,0.108464
C,-7.246190,-3.640197,0.109365
C,-7.043185,-2.291260,-0.569535
C,-7.330419,0.196192,-0.217293
C,-6.433882,0.575613,-1.382569
N,-5.055196,0.591602,-0.932876
C,-4.809538,-1.694980,1.976380
N,-5.423798,-2.603137,2.736228
C,-4.715831,-3.219745,3.722781
C,-3.388785,-3.005466,4.047527
C,-2.702499,-2.045432,3.271894
C,-1.383044,-1.511637,3.146631
C,-0.112735,-1.778427,3.824965
C,-0.131934,-2.412804,5.166900
C,0.874954,-3.327014,5.496210
C,0.905411,-3.904334,6.757889
C,-0.051363,-3.551466,7.709205
C,-1.040328,-2.623300,7.394515
C,-1.089104,-2.062028,6.123842
O,0.946177,-1.475689,3.274174
N,-1.392501,-0.650642,2.083293
C,-2.633276,-0.574215,1.527012
C,-3.450767,-1.426738,2.248749
H,-7.870283,-0.487020,2.315966
H,-8.465468,-4.502549,1.655931
H,-10.439110,-3.846348,0.662678
H,-6.396573,-3.869496,0.752571
H,-7.333220,-4.437229,-0.631598
H,-7.913608,-2.073057,-1.195062
H,-6.174924,-2.328607,-1.227052
H,-8.358666,0.089083,-0.563502
H,-7.307030,0.993637,0.529240
H,-6.559239,-0.128405,-2.211994
H,-6.689681,1.568489,-1.754671
H,-4.382052,1.193442,-1.384764
H,-5.280156,-3.951661,4.290246
H,-2.927227,-3.561342,4.849558
H,1.618355,-3.587067,4.753658
H,1.673807,-4.626836,7.003044
H,-0.022256,-3.996977,8.695990
H,-1.774857,-2.337920,8.137035
H,-1.853969,-1.335329,5.884648
H,-0.567139,-0.152213,1.771329

Final Gibbs Free Energy (Eh),-3928.12148763

Compound-4-3S-6R-Conformer_14

Atom,X,Y,Z
O,-2.675338,1.194169,1.593664
C,-3.290303,0.130013,1.686429
C,-4.642203,-0.048413,1.020684
C,-5.380889,-1.224511,1.027806
C,-6.689488,-1.322570,0.235869
C,-7.849361,-1.355670,1.219994
C,-8.878552,-2.178742,1.093773
Br,-10.258931,-2.190477,2.466674
C,-9.066771,-3.209888,0.008298
O,-10.393266,-3.212311,-0.529767
C,-8.114584,-2.917904,-1.147842
C,-6.709863,-2.595106,-0.647775
C,-6.846519,-0.089138,-0.696996
C,-6.430141,1.212571,-0.036162
N,-5.053321,1.080899,0.398776
C,-4.908364,-2.323549,1.849801
N,-5.566187,-3.464410,2.071670
C,-4.995486,-4.406107,2.875011
C,-3.770572,-4.314531,3.513059
C,-3.055779,-3.116099,3.312980
C,-1.842323,-2.518543,3.765213
C,-0.810573,-3.094848,4.625783
C,0.211090,-2.205137,5.244791
C,1.525865,-2.672380,5.351354
C,2.499106,-1.885605,5.950815
C,2.163627,-0.636016,6.471217
C,0.852848,-0.175315,6.388719
C,-0.121399,-0.951272,5.769754
O,-0.795444,-4.309752,4.817076
N,-1.774624,-1.266451,3.208417
C,-2.864168,-1.024793,2.423638
C,-3.659233,-2.156818,2.479076
H,-7.796861,-0.666170,2.053420
H,-8.847461,-4.196879,0.433984
H,-10.998329,-3.544036,0.146841
H,-8.091716,-3.788580,-1.805854
H,-8.530123,-2.087157,-1.722398
H,-6.033614,-2.447588,-1.491459
H,-6.339322,-3.438074,-0.069995
H,-6.216522,-0.242146,-1.576410
H,-7.879031,-0.018282,-1.035516
H,-6.495813,2.041924,-0.739528
H,-7.080660,1.441837,0.817005
H,-4.488574,1.904479,0.549617
H,-5.588990,-5.304165,3.005196
H,-3.404096,-5.121940,4.129415
H,1.775328,-3.646697,4.951251
H,3.518842,-2.244147,6.015064
H,2.922752,-0.025620,6.944584
H,0.586719,0.786859,6.807821
H,-1.143013,-0.594887,5.731311
H,-1.002670,-0.623228,3.334951

Final Gibbs Free Energy (Eh),-3928.11898788

Compound-4-3S-6R-Conformer_15

Atom,X,Y,Z
O,-2.434990,0.944893,1.218233
C,-3.173783,0.002569,1.510274
C,-4.538783,-0.146305,0.864304
C,-5.434193,-1.170120,1.139051
C,-6.795572,-1.208753,0.445516
C,-7.886373,-1.491458,1.463031
C,-8.905042,-2.307124,1.240487
Br,-10.187182,-2.612203,2.669580
C,-9.088485,-3.165046,0.023878
O,-10.471188,-3.169622,-0.354357
C,-8.210950,-2.643208,-1.116921
C,-6.799906,-2.302057,-0.649111
C,-7.116811,0.190345,-0.144622
C,-5.941447,0.792402,-0.897950
N,-4.796594,0.850677,-0.012146
C,-5.032522,-2.211084,2.062431
N,-5.756224,-3.289605,2.369635
C,-5.243982,-57622,3.258363
C,-4.015680,-4.113392,3.893746
C,-3.219772,-2.992937,3.578452
C,-1.937548,-2.468942,3.920921
C,-0.923957,-3.043991,4.802656
C,0.226497,-2.206465,5.244596
C,0.069527,-0.865919,5.614324
C,1.162870,-0.135936,6.068508
C,2.418891,-0.731269,6.139238
C,2.579823,-2.067337,5.773525
C,1.487671,-2.805487,5.340029
O,-1.026456,-4.218582,5.153327
N,-1.773793,-1.304178,3.213592
C,-2.870018,-1.043964,2.445040
C,-3.771093,-2.070126,2.671461
H,-7.806872,-0.962299,2.404897
H,-8.787517,-58122,0.285548
H,-10.584609,-3.851028,-1.029163
H,-8.175319,-3.400393,-1.903915
H,-8.702916,-1.763870,-1.538551
H,-6.193220,-1.971635,-1.493891
H,-6.323406,-3.196758,-0.245355
H,-7.979457,0.114823,-0.805386
H,-7.391899,0.864702,0.670189
H,-5.706876,0.195151,-1.787407
H,-6.177052,1.803082,-1.230937
H,-4.036117,1.485592,-0.207747
H,-5.887840,-5.036327,3.460539
H,-3.698326,-4.885766,4.578461
H,-0.907549,-0.400376,5.585899
H,1.031840,0.896057,6.368619
H,3.270909,-0.158102,6.483401
H,3.556810,-2.531056,5.828559
H,1.602827,-3.844943,5.060927
H,-0.935047,-0.737383,3.229021

Final Gibbs Free Energy (Eh),-3928.12106692

Compound-4-3S-6R-Conformer_16

Atom,X,Y,Z
O,-2.153110,0.496498,0.754302
C,-2.998042,-0.266366,1.227059
C,-4.341985,-0.457107,0.547992
C,-5.354713,-1.280439,1.019793
C,-6.687713,-1.365719,0.276666
C,-7.837029,-1.259614,1.263596
C,-8.937605,-1.991881,1.191056
Br,-10.290328,-1.783738,2.572070
C,-9.184944,-3.107053,0.219090
O,-10.541916,-3.046763,-0.241169
C,-8.205519,-3.003595,-0.953517
C,-6.782234,-2.703383,-0.494172
C,-6.827311,-0.146108,-0.672953
C,-5.567173,0.109576,-1.484208
N,-4.454083,0.288550,-0.574119
C,-5.106334,-2.069976,2.207999
N,-5.960088,-2.945292,2.742467
C,-5.588122,-3.614107,3.870942
C,-4.386803,-3.488230,4.547962
C,-3.459442,-2.575654,4.004087
C,-2.134403,-2.120252,4.271602
C,-1.255110,-2.475902,5.384134
C,0.197004,-2.151885,5.305446
C,0.849348,-1.725737,6.467909
C,2.208191,-1.445515,6.442232
C,2.933214,-1.611894,5.262642
C,2.294840,-2.056958,4.108741
C,0.928926,-2.318293,4.124195
O,-1.730573,-3.028400,6.374836
N,-1.810704,-1.215575,3.291817
C,-2.843690,-1.058710,2.414361
C,-3.861621,-1.893817,2.841499
H,-7.726321,-0.518259,2.045632
H,-9.030942,-4.055975,0.749504
H,-10.720408,-3.862272,-0.726607
H,-8.231557,-3.941602,-1.513244
H,-8.569896,-2.220151,-1.621312
H,-6.108411,-2.678277,-1.352336
H,-6.434070,-3.503586,0.160833
H,-7.674159,-0.299982,-1.340261
H,-7.044019,0.743474,-0.076329
H,-5.371566,-0.725425,-2.167708
H,-5.674662,1.011947,-2.085808
H,-3.623913,0.777083,-0.876937
H,-6.332264,-4.306536,4.248408
H,-4.190285,-4.065790,5.439068
H,0.280504,-1.606368,7.381028
H,2.704739,-1.098911,7.339939
H,3.995027,-1.399284,5.245913
H,2.859163,-2.203323,3.196413
H,0.445271,-2.685696,3.228069
H,-0.939458,-0.701128,3.252280

Final Gibbs Free Energy (Eh),-3928.12090885

Compound-4-3S-6R-Conformer_17

Atom,X,Y,Z
O,-2.570641,1.171729,-0.082547
C,-3.144972,0.267598,0.526767
C,-4.542343,-0.170166,0.134993
C,-5.245135,-1.203598,0.739052
C,-6.613552,-1.632313,0.198349
C,-7.685130,-1.209694,1.192349
C,-8.706820,-1.980234,1.535514
Br,-9.947250,-1.347532,2.892085
C,-8.948275,-3.381938,1.053799
O,-10.343515,-3.552501,0.773399
C,-8.099929,-3.656671,-0.191092
C,-6.666767,-3.165675,-0.013440
C,-6.890152,-0.947210,-1.169734
C,-6.450957,0.505424,-1.205680
N,-5.036713,0.561498,-0.890791
C,-4.674417,-1.820205,1.922900
N,-5.294664,-2.707106,2.703402
C,-4.639680,-3.182686,3.800045
C,-3.362230,-2.847107,4.209524
C,-2.672428,-1.909457,3.410000
C,-1.435979,-1.192830,3.420294
C,-0.296462,-1.151227,4.338966
C,-0.086391,-2.282666,5.277006
C,0.389521,-2.012616,6.564811
C,0.633371,-3.054063,7.449208
C,0.432278,-4.373582,7.045007
C,-0.017064,-4.648566,5.756177
C,-0.287012,-3.607056,4.876178
O,0.463458,-0.182580,4.323028
N,-1.463618,-0.321384,2.365432
C,-2.620441,-0.444653,1.657981
C,-3.372020,-1.423051,2.286460
H,-7.576990,-0.225211,1.630355
H,-8.659006,-4.070192,1.858551
H,-10.496306,-4.494806,0.627809
H,-8.109033,-4.731862,-0.386025
H,-8.583364,-3.169378,-1.040461
H,-6.065008,-3.423799,-0.886676
H,-6.228788,-3.661574,0.849296
H,-6.342382,-1.490386,-1.943486
H,-7.951372,-1.016760,-1.403322
H,-6.605246,0.931505,-2.196359
H,-7.027084,1.102984,-0.488089
H,-4.488464,1.360853,-1.174734
H,-5.208250,-3.892193,4.390691
H,-2.944538,-3.285398,5.103251
H,0.551515,-0.985490,6.865709
H,0.981868,-2.840855,8.452020
H,0.630135,-5.185919,7.733501
H,-0.159535,-5.673243,5.436732
H,-0.629300,-3.824047,3.873076
H,-0.709321,0.325587,2.166619

Final Gibbs Free Energy (Eh),-3928.11945319

Compound-4-3S-6R-Conformer_18

Atom,X,Y,Z
O,-2.516080,1.000279,1.300545
C,-3.218152,0.019087,1.552325
C,-4.575282,-0.156501,0.896177
C,-5.432490,-1.222267,1.129596
C,-6.793237,-1.282577,0.436488
C,-7.871156,-1.641137,1.443434
C,-8.860636,-2.483104,1.187865
Br,-10.138305,-2.883218,2.597719
C,-9.032676,-3.288324,-0.073980
O,-10.395262,-3.399314,-0.492488
C,-8.161810,-2.699426,-1.186770
C,-6.763842,-2.333784,-0.697999
C,-7.163874,0.126253,-0.099508
C,-6.011220,0.795505,-0.831025
N,-4.868712,0.862307,0.057085
C,-4.992792,-2.282841,2.012327
N,-5.677532,-3.397148,2.277636
C,-5.133908,-4.308603,3.133528
C,-3.910400,-4.212939,3.775179
C,-3.155435,-3.053297,3.503984
C,-1.897497,-2.492392,3.875338
C,-0.868905,-3.056862,4.746693
C,0.228801,-2.182933,5.248067
C,1.517179,-2.720569,5.345122
C,2.560322,-1.948008,5.835730
C,2.322231,-0.640161,6.257055
C,1.038628,-0.107069,6.184335
C,-0.005697,-0.870324,5.673191
O,-0.917271,-4.249853,5.042486
N,-1.775426,-1.296160,3.213551
C,-2.876260,-1.050981,2.446288
C,-3.737243,-2.119616,2.627607
H,-7.808683,-1.145251,2.404669
H,-8.726671,-4.317798,0.133953
H,-10.720419,-2.511340,-0.695654
H,-8.102634,-3.424702,-2.000433
H,-8.671025,-1.816321,-1.582804
H,-6.163554,-1.955622,-1.527165
H,-6.264809,-3.229320,-0.324543
H,-8.025590,0.047218,-0.761018
H,-7.459046,0.759107,0.741137
H,-5.756645,0.237924,-1.740455
H,-6.282123,1.808456,-1.128235
H,-4.133559,1.533754,-0.111134
H,-5.746607,-5.187142,3.302332
H,-3.567014,-4.997563,4.432906
H,1.691519,-3.739071,5.022885
H,3.558913,-2.362940,5.892160
H,3.135955,-0.040412,6.645722
H,0.848296,0.902265,6.526795
H,-1.004842,-0.454594,5.641907
H,-0.959723,-0.697870,3.256792

Final Gibbs Free Energy (Eh),-3928.12185301

Compound-4-3S-6R-Conformer_19

Atom,X,Y,Z
O,-2.240211,0.591611,0.843560
C,-3.054783,-0.221108,1.285432
C,-4.389148,-0.439849,0.595781
C,-5.369126,-1.319151,1.034452
C,-6.695764,-1.430908,0.283439
C,-7.850832,-1.409374,1.268142
C,-8.915131,-2.190398,1.165802
Br,-10.288733,-2.085241,2.538025
C,-9.119591,-3.277389,0.142895
O,-10.465648,-3.361444,-0.332063
C,-8.139126,-3.087163,-1.017237
C,-6.732426,-2.740202,-0.539422
C,-6.883236,-0.181956,-0.618999
C,-5.633666,0.155307,-1.416804
N,-4.528658,0.341335,-0.498633
C,-5.092251,-2.140094,2.194773
N,-5.912528,-3.065711,2.695992
C,-5.517015,-3.758133,3.801874
C,-4.322932,-3.609254,4.487035
C,-3.430496,-2.643361,3.977819
C,-2.124938,-2.146109,4.265552
C,-1.235615,-2.506288,5.368544
C,0.203543,-2.125898,5.307260
C,0.944077,-2.220773,4.123446
C,2.299381,-1.908737,4.123019
C,2.918005,-1.484080,5.295228
C,2.184416,-1.389035,6.477402
C,0.836797,-1.719867,6.487328
O,-1.692573,-3.110316,6.337717
N,-1.834451,-1.196379,3.318523
C,-2.870785,-1.050013,2.443152
C,-3.856194,-1.938589,2.837427
H,-7.776517,-0.687337,2.072311
H,-8.941354,-4.241065,0.628924
H,-10.673067,-2.536483,-0.792347
H,-8.123429,-4.002798,-1.611300
H,-8.528788,-2.294719,-1.662449
H,-6.058091,-2.651269,-1.392758
H,-6.351149,-3.550149,0.084562
H,-7.722420,-0.343423,-1.294235
H,-7.136279,0.674349,0.011070
H,-5.405650,-0.643102,-2.133154
H,-5.776509,1.076045,-1.982193
H,-3.718462,0.874555,-0.779346
H,-6.234336,-4.491698,22691
H,-4.106194,-4.208953,5.358602
H,0.476536,-2.571730,3.212263
H,2.870984,-1.999661,3.208004
H,3.971253,-1.231942,5.290531
H,2.665560,-1.058435,7.389428
H,0.261705,-1.655937,7.402090
H,-0.983952,-0.647279,3.299947

Final Gibbs Free Energy (Eh),-3928.12181501

Compound-4-3S-6R-Conformer_20

Atom,X,Y,Z
O,-2.384650,0.784732,1.023518
C,-3.176808,-0.084930,1.393599
C,-4.573092,-0.169720,0.807439
C,-5.532721,-1.108682,1.172385
C,-6.885034,-1.059679,0.452989
C,-8.037156,-1.435797,1.359450
C,-8.851037,-2.448771,1.115569
Br,-10.396211,-2.737534,2.263289
C,-8.668139,-3.493686,0.053912
O,-9.616109,-3.344180,-1.020965
C,-7.261094,-3.392769,-0.526479
C,-6.879924,-1.946679,-0.819103
C,-7.160693,0.413569,0.045702
C,-6.040209,0.978536,-0.809473
N,-4.777636,0.788437,-0.121739
C,-5.178827,-2.107082,2.160122
N,-5.964836,-3.100150,2.582657
C,-5.485246,-3.967817,3.516584
C,-4.228895,-3.947362,4.097791
C,-3.365892,-2.919675,3.665995
C,-2.036776,-2.473270,3.927104
C,-1.036258,-3.057043,4.818699
C,0.170251,-2.264162,5.187222
C,0.098654,-0.895722,5.471854
C,1.240337,-0.205460,5.864682
C,2.459919,-0.869553,5.957845
C,2.535977,-2.233242,5.676284
C,1.395220,-2.930559,5.304724
O,-1.199008,-4.200466,5.241889
N,-1.813628,-1.377543,3.132346
C,-2.915311,-1.091546,2.380642
C,-3.882012,-2.026005,2.708992
H,-8.208216,-0.779211,2.204732
H,-8.800063,-4.480714,0.508251
H,-10.505402,-3.439281,-0.654688
H,-6.567435,-3.828395,0.192930
H,-7.222765,-3.993885,-1.437015
H,-7.595646,-1.528102,-1.532727
H,-5.897333,-1.904784,-1.288698
H,-8.101729,0.461976,-0.502738
H,-7.265257,1.019748,0.948751
H,-6.019662,0.491799,-1.790246
H,-6.187975,2.046174,-0.976887
H,-4.007071,1.417961,-0.293646
H,-6.184449,-4.743992,3.808024
H,-3.942276,-4.688974,4.828487
H,-0.849848,-0.376035,5.424487
H,1.175693,0.849433,6.099763
H,3.349635,-0.327878,6.254332
H,3.484681,-2.750257,5.748651
H,1.443844,-3.990726,5.091766
H,-0.933482,-0.880543,3.075344

Final Gibbs Free Energy (Eh),-3928.11984887

Compound-4-3S-6R-Conformer_21

Atom,X,Y,Z
O,-2.145184,0.378038,0.639047
C,-3.029912,-0.304165,1.161265
C,-4.397733,-0.433588,0.518466
C,-5.458336,-1.163654,1.045709
C,-6.763172,-1.207056,0.242980
C,-7.989069,-1.225527,1.130366
C,-8.890065,-2.192814,1.103239
Br,-10.508802,-2.025496,2.171157
C,-8.762732,-3.498336,0.373901
O,-9.631622,-3.566348,-0.773562
C,-7.324315,-3.680337,-0.099662
C,-6.780620,-2.408206,-0.738285
C,-6.877014,0.113065,-0.567251
C,-5.663673,0.336162,-1.452544
N,-4.465313,0.255893,-0.640361
C,-5.247530,-1.889169,2.281483
N,-6.147260,-2.659906,2.896914
C,-5.796596,-3.285517,4.054885
C,-4.570099,-3.218381,4.693389
C,-3.593027,-2.415866,4.069942
C,-2.229607,-2.054114,4.279126
C,-1.348798,-2.420343,5.387074
C,0.121574,-2.221315,5.252808
C,0.800109,-2.498022,4.060429
C,2.181268,-2.349009,3.994217
C,2.889549,-1.907362,5.107913
C,2.218077,-1.632222,6.298815
C,0.842700,-1.799712,6.375628
O,-1.836719,-2.878054,6.419235
N,-1.863638,-1.234139,3.241961
C,-2.905276,-1.047783,2.380840
C,-3.973872,-1.774362,2.876470
H,-8.133509,-0.352482,1.756296
H,-9.020533,-4.309704,1.061768
H,-10.545489,-3.505421,-0.465361
H,-6.718853,-3.959274,0.762909
H,-7.300959,-4.509209,-0.809801
H,-7.409322,-2.143622,-1.593641
H,-5.774943,-2.581032,-1.121110
H,-7.777914,0.078431,-1.180370
H,-6.974866,0.951219,0.126937
H,-5.630966,-0.404572,-2.258606
H,-5.704522,1.322780,-1.915730
H,-3.629472,0.749609,-0.918376
H,-6.582751,-3.890794,4.492917
H,-4.392376,-3.754736,5.613590
H,0.260968,-2.864804,3.196374
H,2.702751,-2.580078,3.073944
H,3.963804,-1.782066,5.051172
H,2.769072,-1.288736,7.165396
H,0.314477,-1.595193,7.297983
H,-0.956089,-0.794572,3.150618

Final Gibbs Free Energy (Eh),-3928.11984812

Compound-4-3S-6R-Conformer_22

Atom,X,Y,Z
O,-2.398241,0.649782,-0.494160
C,-3.083293,-0.016901,0.284547
C,-4.542301,-0.303618,-0.009051
C,-5.389643,-1.031479,0.819559
C,-6.832907,-1.247707,0.350390
C,-7.820189,-1.244411,1.497265
C,-8.617125,-2.261840,1.778042
Br,-9.946721,-2.074934,3.183509
C,-8.538170,-3.625874,1.170156
O,-9.695180,-3.813206,0.331548
C,-7.227353,-3.770882,0.393571
C,-6.965000,-2.551066,-0.478710
C,-7.239798,-0.037224,-0.533391
C,-6.281622,0.158016,-1.695179
N,-4.927276,0.239784,-1.183552
C,-4.848085,-1.587422,2.042670
N,-5.526141,-2.317929,2.929318
C,-4.880508,-2.763270,4.042737
C,-3.552798,-2.555179,4.368953
C,-2.791566,-1.807958,3.443597
C,-1.460048,-1.309093,3.302898
C,-0.266827,-1.348129,21383
C,-0.162449,-2.389621,5.204180
C,-0.590203,-3.700980,4.975821
C,-0.416607,-4.670102,5.957056
C,0.163828,-4.331459,7.176445
C,0.592310,-3.024716,7.408450
C,0.443602,-2.060241,6.421615
O,0.627386,-0.518966,3.980806
N,-1.419451,-0.580218,2.145504
C,-2.628884,-0.589050,1.519439
C,-3.485337,-1.335360,2.310131
H,-7.893371,-0.318556,2.056157
H,-8.560941,-4.368052,1.974323
H,-9.741091,-4.751164,0.105149
H,-6.417514,-3.909128,1.111511
H,-7.287524,-4.675237,-0.217078
H,-7.799325,-2.432068,-1.176564
H,-6.065177,-2.697407,-1.075811
H,-8.249392,-0.196057,-0.913037
H,-7.250268,0.865885,0.081753
H,-6.370654,-0.665287,-2.411824
H,-6.508812,1.082243,-2.227887
H,-4.222296,0.750689,-1.694934
H,-5.500745,-3.338223,4.721644
H,-3.146932,-2.955702,5.285484
H,-1.034811,-3.969049,4.026684
H,-0.736287,-5.687624,5.770607
H,0.286928,-5.085016,7.944611
H,1.043291,-2.761833,8.357159
H,0.781430,-1.045497,6.588419
H,-0.584813,-0.104163,1.823486

Final Gibbs Free Energy (Eh),-3928.12145192

Compound-4-3S-6R-Conformer_23

Atom,X,Y,Z
O,-2.653460,1.207874,-0.026978
C,-3.201357,0.279867,0.570690
C,-4.586225,-0.192432,0.173286
C,-5.259054,-1.253414,0.763649
C,-6.616625,-1.710369,0.218136
C,-7.698240,-1.320044,1.213946
C,-8.695341,-2.122708,1.556826
Br,-9.960490,-1.527972,2.908343
C,-8.913081,-3.528898,1.055016
O,-10.287318,-3.827258,0.801261
C,-8.055359,-3.769124,-0.190162
C,-6.635387,-3.242384,-0.006993
C,-6.907005,-1.020892,-1.144864
C,-6.510467,0.444296,-1.166247
N,-5.100435,0.538928,-0.842619
C,-4.669894,-1.869532,1.938799
N,-5.263358,-2.784601,2.707644
C,-4.593280,-3.257406,3.796155
C,-3.324977,-2.892211,4.208574
C,-2.663647,-1.923607,3.421991
C,-1.447716,-1.173118,3.440684
C,-0.309547,-1.111604,4.360067
C,-0.063553,-2.251425,5.278863
C,0.409028,-1.988783,6.569423
C,0.685902,-3.037029,7.435880
C,0.521090,-4.355046,7.010900
C,0.075167,-4.621875,5.719182
C,-0.227571,-3.574398,4.857161
O,0.419571,-0.119366,4.360418
N,-1.501306,-0.287655,2.398738
C,-2.655997,-0.432607,1.691516
C,-3.378988,-1.440386,2.306924
H,-7.618932,-0.332670,1.651923
H,-8.622962,-4.224634,1.847334
H,-10.593174,-3.251428,0.086881
H,-8.039735,-4.841265,-0.395015
H,-8.544664,-3.285930,-1.040521
H,-6.026727,-3.479142,-0.881499
H,-6.187221,-3.735399,0.852067
H,-6.339432,-1.540341,-1.920658
H,-7.964599,-1.119536,-1.384565
H,-6.671215,0.873581,-2.154555
H,-7.108038,1.019335,-0.447938
H,-4.572745,1.355110,-1.117418
H,-5.140552,-3.991219,4.377183
H,-2.892947,-3.331838,5.094782
H,0.542603,-0.962520,6.886713
H,1.031811,-2.830102,8.440892
H,0.744593,-5.172465,7.685381
H,-0.039197,-5.644886,5.383545
H,-0.566758,-3.784737,3.851605
H,-0.765790,0.382662,2.207053

Final Gibbs Free Energy (Eh),-3928.12027932

Compound-4-3S-6R-Conformer_24

Atom,X,Y,Z
O,-2.495391,0.858765,-0.351841
C,-3.147810,0.110838,0.379866
C,-4.624722,-0.125575,0.136172
C,-5.434837,-0.947121,0.912979
C,-6.904249,-1.088875,0.500857
C,-7.826019,-1.244202,1.690796
C,-8.621874,-2.285969,1.866538
Br,-9.870572,-2.293020,3.356331
C,-8.596133,-3.549102,1.065896
O,-9.797938,-3.606590,0.272739
C,-7.329515,-3.589042,0.207618
C,-7.100671,-2.259103,-0.497177
C,-7.341181,0.238519,-0.177221
C,-6.453904,0.580834,-1.360973
N,-5.067752,0.567056,-0.934777
C,-4.833518,-1.660997,2.020169
N,-5.460837,-2.529213,2.815239
C,-4.753828,-3.140600,3.805811
C,-3.415009,-2.958819,4.100974
C,-2.714806,-2.040543,3.288013
C,-1.382408,-1.550879,3.125240
C,-0.108524,-1.840424,3.787506
C,-0.123684,-2.434607,5.147698
C,0.857548,-3.372888,5.486526
C,0.891931,-3.913254,6.764355
C,-0.034250,-3.499352,7.721395
C,-0.996986,-2.547491,7.396303
C,-1.050567,-2.022998,6.110210
O,0.948970,-1.588843,3.209122
N,-1.385779,-0.716959,2.040559
C,-2.633944,-0.616656,1.504796
C,-3.462756,-1.426230,2.262154
H,-7.852506,-0.408510,2.380512
H,-8.587001,-4.398412,1.756337
H,-9.872535,-4.504112,-0.076607
H,-6.485418,-3.825798,0.857020
H,-7.429120,-4.399506,-0.518681
H,-7.971646,-2.035654,-1.120469
H,-6.237648,-2.323159,-1.159361
H,-8.375950,0.147661,-0.508309
H,-7.291974,1.046295,0.556917
H,-6.610917,-0.129596,-2.179470
H,-6.691132,1.575324,-1.741230
H,-4.384913,1.134405,-1.415766
H,-5.329565,-3.839391,4.402782
H,-2.955432,-3.507396,4.909188
H,1.577418,-3.680511,4.739005
H,1.639719,-4.654344,7.017647
H,-0.001649,-3.916071,8.720576
H,-1.707286,-2.215041,8.142786
H,-1.794870,-1.278029,5.862380
H,-0.551760,-0.251913,1.701471

Final Gibbs Free Energy (Eh),-3928.12112309

Compound-4-3S-6R-Conformer_25

Atom,X,Y,Z
O,-2.644733,1.346609,0.087997
C,-3.193260,0.383532,0.626687
C,-4.617243,0.001276,0.274067
C,-5.293782,-1.093902,0.793782
C,-6.692875,-1.455770,0.282239
C,-7.705514,-1.158761,1.378159
C,-8.714661,-1.963641,1.676729
Br,-9.875997,-1.501128,3.165643
C,-8.994272,-3.293867,1.037978
O,-10.403530,-3.423080,0.810119
C,-8.212269,-3.415460,-0.273268
C,-6.767914,-2.952141,-0.111346
C,-7.042701,-0.610310,-0.974916
C,-6.594319,0.835493,-0.861786
N,-5.163738,0.850112,-0.627094
C,-4.660980,-1.845887,1.862405
N,-5.231197,-2.838483,2.548218
C,-4.507130,-3.460581,3.520828
C,-3.211990,-3.164118,3.904031
C,-2.586090,-2.094125,3.227728
C,-1.335669,-1.401833,3.231402
C,-0.075061,-1.585523,3.954295
C,-0.076650,-2.350427,5.226575
C,1.014141,-3.176492,5.519131
C,1.059550,-3.869908,6.720526
C,0.031256,-3.721075,7.650769
C,-1.043960,-2.880715,7.374772
C,-1.105515,-2.204477,6.161910
O,0.962935,-1.107254,3.496206
N,-1.399743,-0.443013,2.257032
C,-2.608886,-0.460068,1.631131
C,-3.343499,-1.482411,2.207213
H,-7.565141,-0.237170,1.929260
H,-8.672360,-4.077478,1.736052
H,-10.573359,-4.340512,0.561284
H,-8.239845,-4.458572,-0.597642
H,-8.733957,-2.826487,-1.030450
H,-6.213122,-3.102191,-1.039295
H,-6.289733,-3.549239,0.661005
H,-6.545178,-1.056528,-1.839371
H,-8.116196,-0.650310,-1.152095
H,-6.802487,1.378654,-1.782887
H,-7.121600,1.343165,-0.044275
H,-4.623047,1.673057,-0.851557
H,-5.030023,-4.264968,4.025931
H,-2.734805,-3.730984,4.688940
H,1.812278,-3.277856,4.794917
H,1.895298,-4.524044,6.935353
H,0.071644,-4.256510,8.591374
H,-1.835553,-2.753113,8.102367
H,-1.938499,-1.545954,5.954500
H,-0.628919,0.180967,2.048531

Final Gibbs Free Energy (Eh),-3928.11954126

Compound-4-3S-6R-Conformer_26

Atom,X,Y,Z
O,-2.726656,1.381134,0.145466
C,-3.249043,0.396541,0.670987
C,-4.662368,-0.019442,0.312557
C,-5.307248,-1.142242,0.813763
C,-6.694476,-1.535863,0.292862
C,-7.719378,-1.277638,1.386786
C,-8.701929,-2.118680,1.675307
Br,-9.893533,-1.703113,3.154679
C,-8.952758,-3.449943,1.010581
O,-10.339617,-3.712951,0.787018
C,-8.157149,-3.532981,-0.294964
C,-6.728193,-3.028711,-0.118648
C,-7.060798,-0.685595,-0.956303
C,-6.659733,0.772193,-0.820208
N,-5.232356,0.828612,-0.573962
C,-4.654055,-1.891962,1.871586
N,-5.195502,-2.911377,2.541378
C,-4.453736,-3.528335,3.503788
C,-3.166976,-3.202349,3.891165
C,-2.571873,-2.104340,3.232091
C,-1.340359,-1.379268,3.244789
C,-0.074373,-1.543028,3.962928
C,-0.056980,-2.324505,5.225009
C,-1.088161,-2.213830,6.162661
C,-1.010539,-2.904388,7.366479
C,0.083421,-3.724062,7.630793
C,1.114076,-3.837649,6.698216
C,1.052257,-3.129680,5.506048
O,0.951708,-1.035020,3.509937
N,-1.431633,-0.406924,2.286166
C,-2.641660,-0.445713,1.662590
C,-3.347675,-1.496338,2.223180
H,-7.610996,-0.354401,1.942441
H,-8.631034,-4.240115,1.694789
H,-10.673443,-3.054764,0.161869
H,-8.155324,-4.571598,-0.631021
H,-8.685575,-2.949454,-1.054175
H,-6.163889,-3.152601,-1.044698
H,-6.238818,-3.621760,0.649772
H,-6.540893,-1.103699,-1.821605
H,-8.130854,-0.757718,-1.143952
H,-6.877748,1.320860,-1.735761
H,-7.209110,1.252075,-0.000574
H,-4.712743,1.666963,-0.790784
H,-4.953670,-4.354960,3.996105
H,-2.673123,-3.768710,4.666065
H,-1.935744,-1.571417,5.964026
H,-1.804167,-2.804273,8.096142
H,0.136458,-4.270840,8.564211
H,1.964395,-4.475739,6.903902
H,1.851833,-3.203654,4.780128
H,-0.679359,0.241952,2.086296

Final Gibbs Free Energy (Eh),-3928.12020663

Compound-4-3S-6R-Conformer_27

Atom,X,Y,Z
O,-2.364672,0.807774,1.067269
C,-3.116523,-0.110336,1.400620
C,-4.455022,-0.309013,0.714489
C,-5.345085,-1.337527,0.995600
C,-6.621625,-1.506397,0.164530
C,-7.817879,-1.119683,1.021464
C,-8.953534,-1.801841,1.038252
Br,-10.365279,-1.246048,2.254307
C,-9.230333,-3.064597,0.273555
O,-10.553206,-3.003915,-0.275159
C,-8.185455,-3.243598,-0.831748
C,-6.774125,-2.968877,-0.322434
C,-6.573360,-0.585368,-1.086485
C,-6.015853,0.794332,-0.785682
N,-4.688031,0.635502,-0.225824
C,-5.055776,-2.202289,2.124673
N,-5.876611,-3.132996,2.618345
C,-5.467621,-3.865146,3.693056
C,-4.261451,-3.747237,4.362030
C,-3.380545,-2.756973,3.882065
C,-2.097913,-2.227140,4.213172
C,-1.210107,-2.609227,5.310341
C,0.210279,-2.160300,5.299012
C,0.806680,-1.807125,6.514937
C,2.136849,-1.414025,6.551472
C,2.891182,-1.392913,5.378600
C,2.310465,-1.764523,39630
C,0.971844,-2.139278,4.125060
O,-1.654728,-3.287386,6.235154
N,-1.838268,-1.212232,3.327179
C,-2.866858,-1.062981,2.443966
C,-3.813486,-2.021268,2.763497
H,-7.702677,-0.240776,1.643364
H,-9.173961,-3.904475,0.978032
H,-10.770596,-3.884335,-0.606771
H,-8.257138,-4.264769,-1.214019
H,-8.446987,-2.571572,-1.651676
H,-6.041327,-3.157677,-1.108975
H,-6.557699,-3.644236,0.501597
H,-5.934245,-1.056531,-1.837138
H,-7.572502,-0.495285,-1.509608
H,-5.942101,1.389096,-1.695457
H,-6.665910,1.331881,-0.083984
H,-4.025310,1.396280,-0.270438
H,-6.186618,-4.601632,4.034029
H,-4.034463,-4.375204,5.210740
H,0.215629,-1.833346,7.421335
H,2.588599,-1.125135,7.492241
H,3.931110,-1.092031,5.409578
H,2.898673,-1.765688,3.260629
H,0.536251,-2.449039,3.183653
H,-1.016081,-0.621793,3.356227

Final Gibbs Free Energy (Eh),-3928.11763271

Compound-4-3S-6R-Conformer_28

Atom,X,Y,Z
O,-2.624101,1.142614,1.507857
C,-3.262776,0.096712,1.640169
C,-4.628406,-0.067899,0.999733
C,-5.395402,-1.224389,1.053067
C,-6.719431,-1.313131,0.285746
C,-7.861741,-1.290789,1.290615
C,-8.917693,-2.087534,1.216289
Br,-10.248089,-2.016476,2.631538
C,-9.141374,-3.149586,0.178148
O,-10.515037,-3.130702,-0.230950
C,-8.209996,-2.910363,-1.013600
C,-6.784697,-2.608814,-0.560787
C,-6.863596,-0.102525,-0.678584
C,-6.402579,1.206522,-0.063789
N,-5.021563,1.052449,0.350256
C,-4.936572,-2.310400,1.899961
N,-5.619214,-3.426684,2.166781
C,-5.059594,-4.357854,2.990208
C,-3.823346,-4.277369,3.607509
C,-3.082161,-3.104220,3.360112
C,-1.849162,-2.522383,3.778656
C,-0.819969,-3.094722,4.645080
C,0.225987,-2.208143,5.227119
C,1.532071,-2.698952,5.334959
C,2.526994,-1.915194,5.901893
C,2.222014,-0.644409,6.388660
C,0.920124,-0.159452,6.304879
C,-0.075807,-0.932863,5.718056
O,-0.827510,-4.303462,4.872057
N,-1.759379,-1.289921,3.182780
C,-2.852750,-1.046485,2.403886
C,-3.673342,-2.156958,2.504079
H,-7.773322,-0.581810,2.104348
H,-8.918134,-4.122388,0.635102
H,-10.667078,-3.916688,-0.770974
H,-8.223904,-3.799257,-1.649076
H,-8.621600,-2.085801,-1.599422
H,-6.126134,-2.499176,-1.424103
H,-6.418391,-3.443746,0.031188
H,-6.255020,-0.296096,-1.565163
H,-7.900281,-0.014886,-0.999989
H,-6.460331,2.016340,-0.790257
H,-7.030944,1.477695,0.793789
H,-4.436487,1.866764,0.470967
H,-5.672781,-5.236528,3.156237
H,-3.467751,-5.074634,4.243227
H,1.757701,-3.689460,4.961340
H,3.539892,-2.292457,5.967019
H,2.998027,-0.036275,6.836883
H,0.677761,0.819881,6.697841
H,-1.090098,-0.556408,5.678203
H,-0.970927,-0.661786,3.279459

Final Gibbs Free Energy (Eh),-3928.11782683

Compound-4-3S-6R-Conformer_29

Atom,X,Y,Z
O,-2.352408,0.696042,0.934000
C,-3.166963,-0.131666,1.348997
C,-4.575160,-0.190272,0.788704
C,-5.557599,-1.085079,1.200267
C,-6.913642,-1.025581,0.488605
C,-8.068163,-1.348274,1.411740
C,-8.913796,-2.343825,1.203361
Br,-10.445786,-2.557958,2.379796
C,-8.756831,-3.422034,0.178838
O,-9.771882,-3.241631,-0.827886
C,-7.342506,-3.377202,-0.405028
C,-6.934961,-1.952308,-0.753787
C,-7.156157,0.440707,0.037893
C,-6.030965,0.949488,-0.845941
N,-4.764474,0.740821,-0.170657
C,-5.222793,-2.053309,2.223809
N,-6.036346,-2.998843,2.699678
C,-5.571362,-3.845528,3.659881
C,-4.304272,-3.848590,4.217575
C,-3.413111,-2.870868,3.730677
C,-2.064498,-2.462876,3.951428
C,-1.067741,-3.049021,4.845995
C,0.170063,-2.284372,5.166840
C,0.148418,-0.904803,5.401588
C,1.318698,-0.239519,5.751021
C,2.517002,-0.940507,5.849938
C,2.543299,-2.315370,5.617933
C,1.374106,-2.986972,5.290007
O,-1.259972,-41473,5.310905
N,-1.817727,-1.406505,3.111695
C,-2.922311,-1.109914,2.368293
C,-3.914643,-1.996774,2.748230
H,-8.214198,-0.666878,2.241924
H,-8.910944,-4.389800,0.666536
H,-9.794378,-4.044354,-1.364949
H,-6.656444,-3.800378,0.330335
H,-7.313985,-4.014958,-1.291938
H,-7.651009,-1.546451,-1.474782
H,-5.956307,-1.943480,-1.233136
H,-8.101100,0.496335,-0.503100
H,-7.236793,1.076590,0.922785
H,-6.037758,0.436662,-1.813459
H,-6.150114,2.016251,-1.040130
H,-3.975571,1.335348,-0.380016
H,-6.292935,-4.582457,3.995287
H,-4.031454,-4.570799,4.972611
H,-0.782932,-0.355459,5.349183
H,1.293020,0.824868,5.947657
H,3.429050,-0.418681,6.112239
H,3.475541,-2.860927,5.694683
H,1.383873,-4.055169,5.115481
H,-0.922381,-0.942445,3.021997

Final Gibbs Free Energy (Eh),-3928.11950279

Compound-4-3S-6R-Conformer_30

Atom,X,Y,Z
O,-2.107597,0.244963,0.537183
C,-3.011086,-0.378150,1.099682
C,-4.391585,-0.480772,0.479979
C,-5.472279,-1.144850,1.051581
C,-6.786583,-1.173403,0.264342
C,-8.002952,-1.122662,1.162748
C,-8.941919,-2.054231,1.174186
Br,-10.534521,-1.792075,2.256996
C,-8.861321,-3.382363,0.491697
O,-9.804685,-3.389645,-0.597592
C,-7.426514,-3.633623,0.022052
C,-6.851239,-2.407114,-0.672578
C,-6.864334,0.121564,-0.589605
C,-5.658131,0.264929,-1.501173
N,-4.449012,0.159835,-0.707278
C,-5.274240,-1.820449,2.316902
N,-6.196189,-2.524112,2.978039
C,-5.855840,-3.108864,30239
C,-4.619429,-3.061638,4.781125
C,-3.619073,-2.329615,4.109562
C,-2.239696,-2.013989,4.286483
C,-1.361615,-2.364284,5.401982
C,0.114150,-2.240683,5.242208
C,0.869532,-1.802787,6.335898
C,2.250098,-1.705117,6.235618
C,2.891445,-2.066818,5.051232
C,2.147964,-2.525011,3.967562
C,0.762321,-2.604619,4.056536
O,-1.856365,-2.747990,6.460681
N,-1.854422,-1.259456,3.207353
C,-2.899055,-1.071391,2.349949
C,-3.989154,-1.730171,2.891286
H,-8.108277,-0.228048,1.765554
H,-9.143644,-29792,1.208697
H,-9.892605,-4.302828,-0.900142
H,-6.824688,-3.896744,0.893309
H,-7.429263,-4.493241,-0.652623
H,-7.485113,-2.157054,-1.528810
H,-5.856541,-2.623088,-1.061985
H,-7.775679,0.101251,-1.187742
H,-6.918485,0.986021,0.076523
H,-5.671991,-0.502710,-2.281943
H,-5.666051,1.236770,-1.996273
H,-3.599995,0.612026,-1.014446
H,-6.659856,-3.660515,4.635114
H,-4.451384,-3.560942,5.723737
H,0.364037,-1.531064,7.253618
H,2.828539,-1.348821,7.078830
H,3.969537,-1.995793,4.976352
H,2.645384,-2.822912,3.053199
H,0.194554,-2.984135,3.216657
H,-0.931251,-0.862093,3.083999

Final Gibbs Free Energy (Eh),-3928.11952067

Compound-4-3S-6R-Conformer_31

Atom,X,Y,Z
O,-2.453674,0.859802,1.146021
C,-3.174902,-0.090936,1.454440
C,-4.507679,-0.313593,0.764237
C,-5.362431,-1.378884,1.015386
C,-6.633987,-1.566015,0.180303
C,-7.842383,-1.252528,1.049929
C,-8.948251,-1.982717,1.047864
Br,-10.385471,-1.518201,2.272794
C,-9.186007,-3.229012,0.231093
O,-10.507401,-3.302648,-0.308454
C,-8.132236,-3.331050,-0.874720
C,-6.733165,-3.015936,-0.354965
C,-6.622660,-0.602212,-1.039443
C,-6.108810,0.784323,-0.695539
N,-4.773365,0.650367,-0.147524
C,-5.041990,-2.267221,2.118014
N,-5.828587,-3.241571,2.582167
C,-5.393909,-3.990572,3.634708
C,-4.192688,-3.849938,4.308140
C,-3.347404,-2.815354,3.858616
C,-2.083045,-2.252870,4.204582
C,-1.182399,-2.637198,5.290166
C,0.220611,-2.136558,5.294645
C,0.802588,-1.794288,6.520495
C,2.117579,-1.353987,6.569440
C,2.871360,-1.274496,5.398779
C,2.305524,-1.635066,49430
C,0.981502,-2.056947,4.122840
O,-1.602143,-3.359301,6.193188
N,-1.858050,-1.204513,3.348255
C,-2.893033,-1.063221,2.471219
C,-3.806992,-2.061302,2.762933
H,-7.762187,-0.386310,1.695037
H,-9.113226,-4.093170,0.897355
H,-10.619208,-2.570019,-0.929883
H,-8.166136,-4.340308,-1.289343
H,-8.413181,-2.643681,-1.677489
H,-5.994645,-3.152067,-1.147026
H,-6.491170,-3.709954,0.446269
H,-5.972595,-1.026571,-1.808349
H,-7.626499,-0.530991,-1.455095
H,-6.059295,1.410647,-1.585556
H,-6.771765,1.276845,0.026782
H,-4.136688,1.434114,-0.167507
H,-6.086030,-4.762366,3.952479
H,-3.943582,-4.494789,5.137735
H,0.212460,-1.866023,7.425021
H,2.557881,-1.073823,7.518231
H,3.899607,-0.936861,5.439299
H,2.894103,-1.590881,3.271754
H,0.557386,-2.357902,3.173401
H,-1.055033,-0.589046,3.393149

Final Gibbs Free Energy (Eh),-3928.118247

Compound-4-3S-6R-Conformer_32

Atom,X,Y,Z
O,-2.735231,1.187857,1.618793
C,-3.332580,0.113617,1.710559
C,-4.687892,-0.081889,1.056618
C,-5.408423,-1.269144,1.064258
C,-6.724234,-1.382103,0.286055
C,-7.871233,-1.435277,1.283950
C,-8.892710,-2.272581,1.175999
Br,-10.241336,-2.296622,2.576047
C,-9.084540,-3.298688,0.086347
O,-10.440647,-3.402735,-0.352985
C,-8.146831,-2.986928,-1.083204
C,-6.738270,-2.650741,-0.602560
C,-6.907786,-0.146851,-0.639487
C,-6.504795,1.157782,0.023820
N,-5.122123,1.044499,0.445221
C,-4.911372,-2.365210,1.875881
N,-5.550600,-3.516237,2.099408
C,-4.958544,-4.453036,2.893049
C,-3.729143,-4.346062,3.519893
C,-3.033719,-3.136612,3.318197
C,-1.826100,-2.522347,3.763381
C,-0.778667,-3.085777,4.613603
C,0.231539,-2.182133,5.231176
C,1.554312,-2.628230,5.328961
C,2.517647,-1.828091,5.926761
C,2.164497,-0.586340,6.454185
C,0.845977,-0.146783,6.380338
C,-0.118633,-0.935989,5.763074
O,-0.741187,-4.301325,4.797496
N,-1.782315,-1.266845,3.211936
C,-2.881658,-1.038659,2.436791
C,-3.658487,-2.183204,2.493298
H,-7.815304,-0.748490,2.119403
H,-8.853213,-4.284985,0.498145
H,-10.693387,-2.558560,-0.751846
H,-8.125813,-3.852745,-1.747686
H,-8.574318,-2.155046,-1.649876
H,-6.073747,-2.492848,-1.453815
H,-6.352216,-3.491847,-0.032208
H,-6.283824,-0.286580,-1.525387
H,-7.944282,-0.089247,-0.968180
H,-6.589240,1.989429,-0.674808
H,-7.150452,1.372847,0.884262
H,-4.568786,1.875840,0.595583
H,-5.537714,-5.360116,3.025149
H,-3.345523,-5.150584,4.129566
H,1.817693,-3.596558,4.923294
H,3.543452,-2.170095,5.984204
H,2.916040,0.034387,6.926225
H,0.566318,0.809203,6.804778
H,-1.146074,-0.596126,5.731047
H,-1.019029,-0.612494,3.334190

Final Gibbs Free Energy (Eh),-3928.11844611

Compound-4-3S-6R-Conformer_33

Atom,X,Y,Z
O,-2.469770,0.717574,-0.439137
C,-3.132041,0.011448,0.324254
C,-4.578821,-0.323219,0.019416
C,-5.402797,-1.092703,0.833605
C,-6.841025,-1.343123,0.365100
C,-7.822115,-1.368153,1.517464
C,-8.593707,-2.405062,1.801229
Br,-9.913736,-2.253732,3.219764
C,-8.507869,-3.760112,1.164576
O,-9.662382,-4.043650,0.352295
C,-7.193674,-3.877103,0.388552
C,-6.941917,-2.644939,-0.471451
C,-7.281493,-0.137780,-0.509540
C,-6.326427,0.096215,-1.666775
N,-4.978880,0.225372,-1.147490
C,-4.843220,-1.656440,2.045168
N,-5.495292,-2.432703,2.912081
C,-4.836723,-2.877476,4.018045
C,-3.519415,-2.624814,4.354794
C,-2.784484,-1.828830,3.449078
C,-1.472089,-1.278222,3.323502
C,-0.281884,-1.290218,46843
C,-0.144307,-2.348685,5.208694
C,-0.518080,-3.670604,4.948908
C,-0.314117,-4.652949,5.910947
C,0.242383,-4.317801,7.142402
C,0.616703,-3.000438,7.405815
C,0.438185,-2.021644,6.438146
O,0.581713,-0.425165,4.028142
N,-1.454826,-0.524950,2.181235
C,-2.661242,-0.566018,1.550440
C,-3.492321,-1.358064,2.323550
H,-7.910313,-0.446511,2.081231
H,-8.532124,-4.523573,1.943034
H,-9.755606,-3.333005,-0.295983
H,-6.383775,-4.005812,1.107715
H,-7.241646,-4.775725,-0.229692
H,-7.761806,-2.531350,-1.189364
H,-6.032679,-2.774155,-1.058000
H,-8.285448,-0.323074,-0.892228
H,-7.319428,0.759671,0.112680
H,-6.382172,-0.727772,-2.386142
H,-6.584198,1.013371,-2.197455
H,-4.292728,0.773782,-1.645338
H,-5.436294,-3.491646,4.680981
H,-3.101446,-3.029422,5.264027
H,-0.944643,-3.935055,3.990501
H,-0.591661,-5.678084,5.700270
H,0.388863,-5.082202,7.895608
H,1.048905,-2.740311,8.363976
H,0.734029,-0.998126,6.629409
H,-0.637561,-0.012111,1.871320

Final Gibbs Free Energy (Eh),-3928.12198029

Compound-4-3S-6R-Conformer_34

Atom,X,Y,Z
O,-2.563863,0.918518,-0.297231
C,-3.193815,0.133240,0.414506
C,-4.661274,-0.146768,0.158084
C,-5.448425,-1.006773,0.916469
C,-6.913923,-1.181128,0.501573
C,-7.830009,-1.375383,1.690387
C,-8.589021,-2.445790,1.862588
Br,-9.830288,-2.504539,3.357347
C,-8.538673,-3.698642,1.038997
O,-9.741468,-3.886160,0.270863
C,-7.275662,-3.689425,0.173629
C,-7.080016,-2.342773,-0.511695
C,-7.385261,0.143435,-0.159308
C,-6.504795,0.526155,-1.335670
N,-5.120529,0.549594,-0.903580
C,-4.828382,-1.724440,2.011254
N,-5.430963,-2.627268,2.786470
C,-4.709075,-3.234629,3.768581
C,-3.378433,-3.014853,4.074540
C,-2.704409,-2.059518,3.282471
C,-1.388924,-1.521053,3.138484
C,-0.110601,-1.780727,3.804417
C,-0.114928,-2.401998,5.152676
C,0.894418,-3.314110,5.479920
C,0.938350,-3.878325,6.747177
C,-0.007010,-3.514098,7.705550
C,-0.998334,-2.587856,7.392469
C,-1.060867,-2.039960,6.116620
O,0.941897,-1.483069,3.238931
N,-1.413971,-0.667139,2.069797
C,-2.661581,-0.599596,1.527277
C,-3.466799,-1.451548,2.263278
H,-7.882221,-0.545172,2.385240
H,-8.508459,-4.561415,1.705718
H,-9.875056,-3.101516,-0.277097
H,-6.422483,-3.908704,0.816846
H,-7.359111,-4.491214,-0.562586
H,-7.949823,-2.124671,-1.141216
H,-6.215678,-2.378237,-1.174170
H,-8.416752,0.029335,-0.493516
H,-7.358601,0.941890,0.585954
H,-6.636638,-0.179580,-2.162665
H,-6.770210,1.517200,-1.705872
H,-4.455519,1.152954,-1.365485
H,-5.264630,-3.962713,4.349455
H,-2.905521,-3.562920,4.875327
H,1.629037,-3.583077,4.731821
H,1.708460,-4.599429,6.991054
H,0.032683,-3.949263,8.696572
H,-1.723934,-2.293757,8.140342
H,-1.827573,-1.314996,5.877992
H,-0.595239,-0.166390,1.744415

Final Gibbs Free Energy (Eh),-3928.1220257

Compound-4-3S-6R-Conformer_35

Atom,X,Y,Z
O,-2.435224,0.772190,1.023987
C,-3.215341,-0.106214,1.398823
C,-4.614683,-0.205434,0.821794
C,-5.561611,-1.154845,1.192466
C,-6.922457,-1.117621,0.487912
C,-8.057180,-1.498745,1.413975
C,-8.880453,-2.509983,1.187837
Br,-10.386612,-2.800505,2.381448
C,-8.729125,-3.535882,0.104636
O,-9.759740,-3.416114,-0.893460
C,-7.318362,-3.450455,-0.483864
C,-6.924175,-2.009023,-0.781297
C,-7.213636,0.352596,0.080139
C,-6.104741,0.925303,-0.784982
N,-4.836236,0.751858,-0.104188
C,-5.189486,-2.151882,2.174727
N,-5.961279,-3.155045,2.599212
C,-5.466222,-4.019070,3.528498
C,-4.207144,-3.984439,4.103075
C,-3.358854,-2.945649,3.668749
C,-2.033713,-2.483859,3.923355
C,-1.022295,-3.056188,4.810267
C,0.174705,-2.248144,5.176753
C,0.086603,-0.880778,5.462003
C,1.220225,-0.176566,5.853431
C,2.448073,-0.825526,5.944681
C,2.540598,-2.188088,5.662499
C,1.408050,-2.899301,5.292280
O,-1.168669,-4.202469,5.231578
N,-1.827669,-1.384709,3.128836
C,-2.936846,-1.110291,2.383730
C,-3.890809,-2.056239,2.716480
H,-8.206529,-0.846867,2.266990
H,-8.879217,-4.529301,0.529082
H,-9.751756,-2.509259,-1.227230
H,-6.623727,-3.889016,0.233886
H,-7.290216,-4.053861,-1.393309
H,-7.629720,-1.581099,-1.502149
H,-5.942112,-1.976309,-1.252426
H,-8.159514,0.391924,-0.460686
H,-7.316062,0.959824,0.982672
H,-6.085198,0.433923,-1.763567
H,-6.264812,1.990430,-0.956612
H,-4.073871,1.389786,-0.281555
H,-6.154387,-4.804311,3.821862
H,-3.907685,-4.724140,4.830553
H,-0.868208,-0.372624,5.416352
H,1.142806,0.877359,6.089005
H,3.331412,-0.272990,6.240208
H,3.495729,-2.693332,5.733401
H,1.469520,-3.958702,5.078863
H,-0.953649,-0.877517,3.067784

Final Gibbs Free Energy (Eh),-3928.12026574

Compound-4-3S-6R-Conformer_36

Atom,X,Y,Z
O,-2.177700,0.320696,0.609739
C,-3.056951,-0.355215,1.149019
C,-4.430801,-0.492615,0.520991
C,-5.486109,-1.215421,1.067760
C,-6.803917,-1.259831,0.286283
C,-8.011508,-1.254068,1.198809
C,-8.938485,-2.198697,1.195205
Br,-10.519665,-1.990491,2.306013
C,-8.862490,-3.494529,0.444627
O,-9.819656,-3.548632,-0.629893
C,-7.424583,-3.723499,-0.027235
C,-6.845275,-2.473983,-0.678440
C,-6.921107,0.050777,-0.539034
C,-5.718563,0.254355,-1.443695
N,-4.510742,0.183868,-0.644735
C,-5.261063,-1.931611,2.306438
N,-6.152608,-2.700892,2.934953
C,-5.790122,-3.315434,4.095511
C,-4.558835,-3.237182,4.723316
C,-3.589759,-2.436705,4.085233
C,-2.225792,-2.068530,4.279442
C,-1.334926,-2.418802,5.384697
C,0.132997,-2.209671,5.239718
C,0.856791,-1.770056,6.353881
C,2.230312,-1.592079,6.267572
C,2.897403,-1.874539,5.075925
C,2.186591,-2.333780,3.970986
C,0.807082,-2.493418,4.046464
O,-1.812835,-2.870557,6.424054
N,-1.871268,-1.257862,3.231053
C,-2.920803,-1.082399,2.377286
C,-3.983038,-1.806585,2.889833
H,-8.120066,-0.378586,1.828628
H,-9.154927,-4.310209,1.106900
H,-9.687315,-2.773227,-1.191298
H,-6.825514,-4.008779,0.838756
H,-7.424415,-4.559610,-0.729353
H,-7.455994,-2.202485,-1.546707
H,-5.843222,-2.676321,-1.055885
H,-7.830683,0.013653,-1.139117
H,-7.003955,0.898527,0.145289
H,-5.698560,-0.500556,-2.236963
H,-5.761864,1.232898,-1.923307
H,-3.678554,0.674520,-0.938580
H,-6.569833,-3.920666,4.544840
H,-4.371660,-3.764779,5.646753
H,0.332019,-1.559750,7.276913
H,2.783231,-1.234664,7.127278
H,3.970270,-1.741115,5.011835
H,2.704852,-2.570291,3.050270
H,0.266220,-2.873372,3.189193
H,-0.966007,-0.816201,3.127680

Final Gibbs Free Energy (Eh),-3928.12005026

Compound-4-3S-6R-Conformer_37

Atom,X,Y,Z
O,-2.785518,1.321410,0.108168
C,-3.300643,0.354243,0.671920
C,-4.658820,-0.168009,0.237319
C,-5.299503,-1.268377,0.796327
C,-6.644066,-1.739645,0.221750
C,-7.766035,-1.191982,1.085540
C,-8.807601,-1.911263,1.473873
Br,-10.260060,-1.056516,2.446694
C,-9.003671,-3.374216,1.195297
O,-9.770360,-3.585760,-0.007613
C,-7.639932,-4.026119,1.030110
C,-6.745571,-3.289037,0.035825
C,-6.816559,-1.134457,-1.202572
C,-6.508060,0.348453,-1.279998
N,-5.165717,0.561740,-0.779200
C,-4.689596,-1.898796,1.948303
N,-5.241521,-2.872798,2.671157
C,-4.554057,-3.368737,3.737788
C,-3.303442,-2.970418,42345
C,-2.684237,-1.936690,3.434950
C,-1.498939,-1.140582,3.489150
C,-0.361859,-1.079719,4.410046
C,-0.060259,-2.258554,5.260623
C,-0.173421,-3.561288,4.765382
C,0.181819,-4.642342,5.563563
C,0.630031,-4.430898,6.864690
C,0.744016,-3.133375,7.363072
C,0.414396,-2.050260,6.560354
O,0.322223,-0.057358,4.465580
N,-1.587056,-0.211298,2.488443
C,-2.735725,-0.370341,1.773901
C,-3.419263,-1.430171,2.343441
H,-7.706286,-0.139259,1.332774
H,-9.526488,-3.838174,2.035602
H,-10.655151,-3.222168,0.128473
H,-7.159961,-4.044260,2.005641
H,-7.787270,-5.057048,0.699324
H,-7.133456,-3.472847,-0.967085
H,-5.744107,-3.717809,0.063632
H,-6.136886,-1.665124,-1.874326
H,-7.835277,-1.327010,-1.538942
H,-6.553146,0.693397,-2.313112
H,-7.232357,0.935354,-0.703527
H,-4.636245,1.373544,-1.062171
H,-5.070516,-23331,4.280059
H,-2.852759,-3.434265,5.036658
H,-0.514055,-3.729119,3.752360
H,0.106604,-5.648501,5.170774
H,0.894887,-5.275162,7.489294
H,1.091844,-2.969417,8.375315
H,0.508543,-1.039080,6.934967
H,-0.877412,0.493838,2.326965

Final Gibbs Free Energy (Eh),-3928.1169073

Compound-4-3S-6R-Conformer_38

Atom,X,Y,Z
O,-2.862468,1.498441,0.286995
C,-3.342792,0.467659,0.761638
C,-4.728708,-0.003924,0.357393
C,-5.329630,-1.174495,0.808209
C,-6.715598,-1.572561,0.276093
C,-7.762137,-1.154891,1.293332
C,-8.767431,-1.929776,1.670222
Br,-10.126956,-1.224879,2.872077
C,-8.991339,-3.344052,1.216097
O,-9.862597,-3.398238,0.068249
C,-7.649325,-3.955345,0.845903
C,-6.842213,-3.082244,-0.112182
C,-6.993461,-0.780352,-1.034889
C,-6.682986,0.700601,-0.934976
N,-5.304751,0.850278,-0.515296
C,-4.642525,-1.944705,1.823644
N,-5.127364,-3.033662,2.419123
C,-4.361363,-3.670163,3.348499
C,-3.100012,-3.297837,3.775109
C,-2.563029,-2.127452,3.193951
C,-1.371884,-1.341236,3.263435
C,-0.107880,-1.479678,3.990291
C,-0.068754,-2.322811,5.211699
C,1.076592,-3.082943,5.472895
C,1.156454,-3.846112,6.629394
C,0.106463,-3.833281,7.547109
C,-1.024660,-3.058798,7.303688
C,-1.119062,-2.313053,6.134516
O,0.897335,-0.899312,3.579436
N,-1.504551,-0.321252,2.360447
C,-2.706745,-0.386217,1.723498
C,-3.362602,-1.500344,2.216124
H,-7.680014,-0.144125,1.673458
H,-9.438780,-3.921869,2.028855
H,-10.733433,-3.073257,0.332080
H,-7.085410,-4.099560,1.764190
H,-7.828143,-4.933128,0.392100
H,-7.319915,-3.126364,-1.091845
H,-5.844211,-3.502794,-0.232832
H,-6.371022,-1.212116,-1.822982
H,-8.036209,-0.929290,-1.315431
H,-6.806168,1.182628,-1.904925
H,-7.356707,1.200763,-0.229747
H,-4.793888,1.695583,-0.724913
H,-4.818482,-4.555130,3.777811
H,-2.581195,-3.883330,4.518904
H,1.890223,-3.078446,4.758967
H,2.035644,-4.449148,6.818806
H,0.173205,-4.423363,8.452865
H,-1.833913,-3.036883,8.022645
H,-1.995674,-1.705814,5.952273
H,-0.786526,0.377276,2.207997

Final Gibbs Free Energy (Eh),-3928.11734393

Compound-4-3S-6R-Conformer_39

Atom,X,Y,Z
O,-2.720653,1.259171,0.034862
C,-3.260607,0.319116,0.620796
C,-4.638305,-0.168102,0.207495
C,-5.307115,-1.238947,0.790539
C,-6.672029,-1.677152,0.237052
C,-7.766263,-1.084330,1.106301
C,-8.825837,-1.762062,1.519675
Br,-10.233009,-0.844489,2.497289
C,-9.065387,-3.218182,1.274905
O,-9.921896,-3.329835,0.118181
C,-7.722714,-3.918472,1.093204
C,-6.824372,-3.224565,0.073312
C,-6.841988,-1.086637,-1.193799
C,-6.487170,0.384206,-1.297323
N,-5.132889,0.561473,-0.815117
C,-4.706392,-1.867083,1.948811
N,-5.281852,-2.809803,2.694147
C,-4.602459,-3.304771,3.766348
C,-3.338549,-2.934033,56426
C,-2.693641,-1.934331,3.424665
C,-1.486382,-1.170534,3.457771
C,-0.344980,-1.119757,4.373924
C,-0.076621,-2.283111,5.256195
C,-0.227929,-3.595187,4.797239
C,0.096101,-4.663534,5.625273
C,0.550915,-4.429173,6.920170
C,0.703122,-3.122184,7.382335
C,0.404768,-2.052671,6.549725
O,0.368755,-0.116690,4.401466
N,-1.552770,-0.260663,2.437746
C,-2.709120,-0.401478,1.732002
C,-3.419479,-1.429691,2.326089
H,-7.670722,-0.030748,1.338274
H,-9.579590,-3.650949,2.137247
H,-10.202627,-4.252195,0.054593
H,-7.226305,-3.944277,2.061138
H,-7.908389,-4.949379,0.778126
H,-7.239089,-3.408412,-0.918998
H,-5.836027,-3.683709,0.085738
H,-6.187424,-1.648400,-1.865198
H,-7.870090,-1.251184,-1.516059
H,-6.533369,0.715081,-2.334977
H,-7.185250,1.003022,-0.721867
H,-4.579843,1.349506,-1.119343
H,-5.138422,-4.062776,4.327202
H,-2.896912,-3.392831,5.058089
H,-0.573737,-3.780867,3.789070
H,-0.008588,-5.677615,5.260620
H,0.791280,-5.263109,7.568109
H,1.056128,-2.940423,8.389738
H,0.528342,-1.034584,6.896032
H,-0.824119,0.420350,2.258365

Final Gibbs Free Energy (Eh),-3928.11667852

Compound-4-3S-6R-Conformer_40

Atom,X,Y,Z
O,-2.809549,1.450885,0.224916
C,-3.312731,0.443415,0.725176
C,-4.713901,0.000038,0.341610
C,-5.342332,-1.144185,0.822407
C,-6.741692,-1.517196,0.306340
C,-7.773487,-1.043895,1.313994
C,-8.802018,-1.775683,1.713902
Br,-10.138597,-0.993994,2.889246
C,-9.058676,-3.194022,1.313813
O,-10.002522,-3.175162,0.221778
C,-7.733550,-3.854277,0.947124
C,-6.914941,-3.031103,-0.043196
C,-7.001851,-0.750756,-1.023750
C,-6.655007,0.724091,-0.960423
N,-5.273260,0.850394,-0.545042
C,-4.666988,-1.910137,1.848966
N,-5.175129,-2.972657,2.471959
C,-4.418256,-3.609766,3.408211
C,-3.143574,-3.262764,3.815978
C,-2.580714,-2.119815,3.205451
C,-1.368469,-1.364491,3.248196
C,-0.101596,-1.522435,3.965937
C,-0.072061,-2.345123,5.201537
C,1.055124,-3.131452,5.463988
C,1.126518,-3.877386,6.632251
C,0.086913,-3.821004,7.560076
C,-1.025395,-3.020225,7.315078
C,-1.111966,-2.291575,6.134571
O,0.914265,-0.975625,3.535603
N,-1.482131,-0.360292,2.325186
C,-2.691133,-0.406645,1.699604
C,-3.372045,-1.492197,2.221102
H,-7.661739,-0.025778,1.666026
H,-9.504020,-3.732289,2.154929
H,-10.284737,-4.086619,0.068821
H,-7.164387,-3.992520,1.863921
H,-7.942325,-4.840310,0.522012
H,-7.409955,-3.084972,-1.014029
H,-5.930943,-3.481996,-0.169430
H,-6.391361,-1.217323,-1.801300
H,-8.048355,-0.880236,-1.299642
H,-6.767449,1.185308,-1.941710
H,-7.315475,1.257294,-0.267049
H,-4.739447,1.674169,-0.781457
H,-4.895053,-4.472781,3.860277
H,-2.634132,-3.846432,4.567601
H,1.861129,-3.160928,4.742033
H,1.991106,-4.500800,6.822895
H,0.147159,-4.397730,8.474845
H,-1.826245,-2.964654,8.041589
H,-1.973948,-1.664153,5.950747
H,-0.746469,0.314191,2.150434

Final Gibbs Free Energy (Eh),-3928.11687695

Compound-4-3S-6R-Conformer_41

Atom,X,Y,Z
O,-2.584636,0.961325,1.295461
C,-3.258557,-0.042109,1.536992
C,-4.569155,-0.293771,0.810068
C,-5.377885,-1.410249,0.995094
C,-6.656452,-1.572819,0.158066
C,-7.841641,-1.116248,0.989702
C,-8.982320,-1.783835,1.066654
Br,-10.481672,-1.021221,2.044653
C,-9.257805,-3.108882,0.415294
O,-9.868287,-2.941551,-0.880554
C,-7.943802,-3.855463,0.249719
C,-6.859509,-3.012496,-0.417837
C,-6.565268,-0.635212,-1.081216
C,-6.118581,0.776141,-0.752022
N,-4.848438,0.701715,-0.059251
C,-5.009924,-2.351296,2.032285
N,-5.736440,-3.402885,2.412168
C,-5.267385,-4.202611,3.410685
C,-4.085348,-4.040029,4.112089
C,-3.300279,-2.925813,3.751042
C,-2.074225,-2.317574,22841
C,-1.164573,-2.722057,5.224028
C,0.210105,-2.150462,5.276438
C,0.974527,-1.957632,4.120256
C,2.274878,-1.474069,4.217955
C,2.812426,-1.164451,5.463845
C,2.054926,-1.356574,6.618960
C,0.764508,-1.858500,6.527817
O,-1.553609,-3.520335,6.075093
N,-1.900725,-1.201446,3.373458
C,-2.934756,-1.058291,2.495219
C,-3.793054,-2.122705,2.706053
H,-7.730988,-0.164113,1.493927
H,-9.927907,-3.694637,1.049810
H,-10.730892,-2.524138,-0.756950
H,-7.608704,-29749,1.238376
H,-8.129469,-4.753918,-0.343823
H,-7.115278,-2.908387,-1.473223
H,-5.910479,-3.546646,-0.379255
H,-5.845289,-1.072321,-1.777958
H,-7.537041,-0.617845,-1.574837
H,-5.984077,1.356576,-1.664864
H,-6.863224,1.294556,-0.137053
H,-4.223274,1.494620,-0.051804
H,-5.914202,-5.037383,3.658016
H,-3.805807,-4.727966,4.896141
H,0.573353,-2.217858,3.149088
H,2.867363,-1.341974,3.321433
H,3.821830,-0.778830,5.536912
H,2.473225,-1.116000,7.588343
H,0.171965,-2.017926,7.419461
H,-1.132545,-0.548455,3.467603

Final Gibbs Free Energy (Eh),-3928.11559702

Compound-4-3S-6R-Conformer_42

Atom,X,Y,Z
O,-2.878480,1.254662,1.783997
C,-3.427513,0.151418,1.810909
C,-4.761384,-0.071742,1.117092
C,-5.434394,-1.288181,1.061567
C,-6.750691,-1.393213,0.275942
C,-7.908558,-1.274575,1.250852
C,-8.971389,-2.063745,1.224622
Br,-10.457610,-1.718303,2.432871
C,-9.166908,-3.226714,0.294571
O,-9.887461,-2.839316,-0.892992
C,-7.802974,-3.763302,-0.109509
C,-6.861405,-2.672958,-0.615496
C,-6.840813,-0.190044,-0.707884
C,-6.519713,1.148939,-0.072256
N,-5.209550,1.063099,0.539362
C,-4.887055,-2.401776,1.806969
N,-5.459934,-3.598834,1.937542
C,-4.824715,-4.558398,2.666921
C,-3.608405,-4.432827,3.315154
C,-2.979186,-3.175135,3.210171
C,-1.804590,-2.534126,3.703354
C,-0.729620,-3.104566,4.513672
C,0.235968,-2.199124,5.196695
C,-0.173805,-1.011212,5.812635
C,0.751531,-0.221386,6.486667
C,2.089695,-0.601105,6.534474
C,2.502281,-1.784767,5.923297
C,1.578726,-2.586743,5.267942
O,-0.632239,-4.326921,4.610390
N,-1.822298,-1.242186,3.241118
C,-2.931172,-1.016276,2.478679
C,-3.650877,-2.197645,2.453213
H,-7.852836,-0.458580,1.960911
H,-9.726124,-4.013314,0.807727
H,-10.772294,-2.552789,-0.631149
H,-7.364938,-4.247077,0.760390
H,-7.945129,-4.517589,-0.887309
H,-7.212194,-2.355458,-1.598528
H,-5.866249,-3.092179,-0.761456
H,-6.129381,-0.368966,-1.518289
H,-7.840867,-0.170443,-1.141085
H,-6.500363,1.934530,-0.827834
H,-7.274856,1.425693,0.672234
H,-4.657895,1.895132,0.690261
H,-5.354683,-5.503096,2.723522
H,-3.184999,-5.258517,3.867419
H,-1.216296,-0.719305,5.800676
H,0.426114,0.688190,6.975576
H,2.810481,0.020685,7.050977
H,3.543335,-2.080398,5.960423
H,1.888872,-3.510635,4.796959
H,-1.092757,-0.560882,3.411935

Final Gibbs Free Energy (Eh),-3928.11545199

Compound-4-3S-6R-Conformer_43

Atom,X,Y,Z
O,-2.497824,0.875610,1.179956
C,-3.208552,-0.089763,1.466496
C,-4.535621,-0.316888,0.761073
C,-5.386886,-1.391817,0.996744
C,-6.678875,-1.533555,0.175885
C,-7.836469,-0.988916,0.992943
C,-9.006613,-1.597587,1.108966
Br,-10.456632,-0.720287,2.061172
C,-9.341648,-2.938405,0.536518
O,-10.022123,-2.719742,-0.717684
C,-8.058854,-3.749320,0.386708
C,-6.954147,-2.984616,-0.336663
C,-6.554867,-0.655756,-1.103869
C,-6.048953,0.749239,-0.839985
N,-4.782366,0.654694,-0.143646
C,-5.045566,-2.305522,2.067131
N,-5.809189,-3.311075,2.495581
C,-5.361338,-4.090330,3.519609
C,-35832,-3.949160,4.202442
C,-3.341457,-2.881783,3.791195
C,-2.088922,-2.307095,29227
C,-1.186238,-2.705954,5.238026
C,0.205841,-2.176157,5.267015
C,0.772640,-1.858144,6.506411
C,2.077626,-1.391833,6.577515
C,2.836830,-1.261739,5.414921
C,2.286453,-1.597914,51583
C,0.972108,-2.045921,4.103353
O,-1.595370,-3.463855,6.116271
N,-1.879800,-1.229113,3.335967
C,-2.916119,-1.079270,2.461755
C,-3.813295,-2.100157,2.720444
H,-7.680047,-0.020807,1.452612
H,-10.017559,-3.463596,1.216836
H,-10.365746,-3.573800,-1.011333
H,-7.720160,-4.024745,1.383190
H,-8.290015,-4.667532,-0.161118
H,-7.231533,-2.910591,-1.389354
H,-6.027358,-3.556704,-0.298896
H,-5.857388,-1.154087,-1.782096
H,-7.527269,-0.619150,-1.595009
H,-5.891250,1.280002,-1.779017
H,-6.770151,1.327124,-0.250768
H,-4.121985,1.417825,-0.177475
H,-6.038423,-4.887961,3.805616
H,-3.904963,-4.617420,5.009585
H,0.178503,-1.969103,7.404325
H,2.505867,-1.130711,7.537204
H,3.857374,-0.903790,5.472519
H,2.879656,-1.514267,3.279709
H,0.560553,-2.327470,3.142538
H,-1.086649,-0.602784,3.399675

Final Gibbs Free Energy (Eh),-3928.11494329

Compound-4-3S-6R-Conformer_44

Atom,X,Y,Z
O,-2.799306,1.213888,1.683270
C,-3.384350,0.131280,1.753673
C,-4.732401,-0.070126,1.080896
C,-5.447771,-1.263404,1.075765
C,-6.774568,-1.352248,0.305087
C,-7.919378,-1.171396,1.285191
C,-9.006761,-1.926883,1.294841
Br,-10.465726,-1.494825,2.504696
C,-9.240722,-3.114198,0.415346
O,-10.032919,-2.674817,-0.708568
C,-7.894550,-3.701332,0.004043
C,-6.932882,-2.652884,-0.547626
C,-6.839711,-0.176380,-0.713071
C,-6.465781,1.169539,-0.122839
N,-5.147411,1.058515,0.466763
C,-4.932033,-2.366724,1.858614
N,-5.547270,-3.535067,2.043407
C,-4.940048,-4.487852,2.805238
C,-3.713589,-4.381016,3.437380
C,-3.040002,-3.152878,3.276272
C,-1.839334,-2.535360,3.735685
C,-0.778101,-3.111950,4.559708
C,0.230689,-2.217212,5.192476
C,-0.123837,-0.990425,5.764823
C,0.841277,-0.210672,6.393362
C,2.164415,-0.640001,6.438730
C,2.521999,-1.862612,5.871023
C,1.558534,-2.653724,5.261580
O,-0.726123,-4.331927,4.707248
N,-1.815299,-1.262892,3.222483
C,-2.920784,-1.028298,2.457880
C,-3.681767,-2.183429,2.483958
H,-7.833150,-0.336616,1.969932
H,-9.804318,-3.869573,0.969595
H,-10.313132,-3.464342,-1.189966
H,-7.456777,-47512,0.879099
H,-8.069014,-4.473297,-0.751177
H,-7.294394,-2.353259,-1.532610
H,-5.951038,-3.100514,-0.700432
H,-6.146294,-0.402233,-1.527395
H,-7.844517,-0.136520,-1.133570
H,-6.436353,1.932207,-0.901143
H,-7.197111,1.491069,0.627453
H,-4.570370,1.877799,0.590001
H,-5.503170,-5.409542,2.904124
H,-3.315150,-5.198684,4.019404
H,-1.154409,-0.658785,5.755571
H,0.558204,0.729794,6.849062
H,2.916157,-0.026491,6.919804
H,3.551407,-2.196744,5.906213
H,1.825545,-3.607339,4.824627
H,-1.059808,-0.602406,3.358875

Final Gibbs Free Energy (Eh),-3928.11511452

Compound-4-3S-6R-Conformer_45

Atom,X,Y,Z
O,-2.798475,1.276324,0.070594
C,-3.319527,0.322152,0.650756
C,-4.689429,-0.186728,0.237197
C,-5.337434,-1.273450,0.814187
C,-6.694940,-1.733311,0.260553
C,-7.799403,-1.172112,1.138585
C,-8.839571,-1.878323,1.557266
Br,-10.263169,-0.996220,2.544980
C,-9.054022,-3.340165,1.296074
O,-9.965513,-3.548581,0.199072
C,-7.696009,-4.006686,1.097948
C,-6.815427,-3.282060,0.081945
C,-6.882177,-1.131504,-1.163780
C,-6.553736,0.346268,-1.254076
N,-5.199298,0.540948,-0.779431
C,-4.721831,-1.900420,1.965257
N,-5.277704,-2.859760,2.704162
C,-4.585850,-3.351843,3.769676
C,-3.326988,-2.962540,58307
C,-2.702774,-1.944939,3.433029
C,-1.508218,-1.161531,3.467350
C,-0.363325,-1.099551,4.378661
C,-0.068892,-2.267260,5.246698
C,-0.201356,-3.576905,4.775119
C,0.147023,-4.648100,5.589468
C,0.607750,-4.419433,6.883294
C,0.741291,-3.114899,7.357988
C,0.418408,-2.042053,6.538950
O,0.332258,-0.084083,4.412798
N,-1.594712,-0.243773,2.456000
C,-2.751606,-0.397936,1.753902
C,-3.441774,-1.443293,2.341845
H,-7.730253,-0.116385,1.370075
H,-9.553991,-3.796997,2.149529
H,-9.618740,-3.088564,-0.576729
H,-7.191612,-4.026555,2.061645
H,-7.861858,-5.036912,0.773716
H,-7.221128,-3.466481,-0.915579
H,-5.818384,-3.721644,0.087847
H,-6.221890,-1.674902,-1.844527
H,-7.909348,-1.309446,-1.483562
H,-6.613100,0.686757,-2.287893
H,-7.258180,0.946590,-0.666931
H,-4.664201,1.345102,-1.073600
H,-5.106087,-4.124222,4.325660
H,-2.873838,-3.420857,5.054264
H,-0.551672,-3.758010,3.767690
H,0.056740,-5.659978,5.214984
H,0.867185,-5.255832,7.520621
H,1.098934,-2.937562,8.364542
H,0.527501,-1.025649,6.894898
H,-0.878550,0.451214,2.279775

Final Gibbs Free Energy (Eh),-3928.11721236

Compound-4-3S-6R-Conformer_46

Atom,X,Y,Z
O,-2.896009,1.475224,0.274218
C,-3.375083,0.449044,0.759885
C,-4.766466,-0.020545,0.371092
C,-5.367842,-1.185703,0.835635
C,-6.762185,-1.578084,0.320866
C,-7.796084,-1.137570,1.341777
C,-8.802866,-1.897654,1.747771
Br,-10.142986,-1.155614,2.945327
C,-9.042878,-3.316292,1.321372
O,-10.036763,-3.388894,0.279970
C,-7.707081,-3.943696,0.935473
C,-6.909811,-3.090140,-0.048253
C,-7.043360,-0.799101,-0.997576
C,-6.726148,0.681460,-0.916175
N,-5.346517,0.830555,-0.501469
C,-4.672780,-1.952872,1.847986
N,-5.154532,-3.037268,2.453879
C,-4.381760,-3.671221,3.379322
C,-3.115619,-3.299991,3.792231
C,-2.581099,-2.134258,3.199747
C,-1.387295,-1.350932,3.254317
C,-0.117497,-1.488961,3.971338
C,-0.070725,-2.324824,5.197407
C,1.074747,-3.086356,5.453906
C,1.161906,-3.843013,6.614153
C,0.119263,-3.822225,7.540074
C,-1.011805,-3.046253,7.301168
C,-1.113603,-2.307000,6.128502
O,0.885865,-0.914097,3.548536
N,-1.525011,-0.335818,2.346785
C,-2.733015,-0.400999,1.720788
C,-3.387724,-1.510292,2.225638
H,-7.705767,-0.119189,1.699073
H,-9.477203,-3.880654,2.145906
H,-9.747039,-2.832909,-0.455365
H,-7.126269,-4.077630,1.845316
H,-7.900543,-4.926660,0.499151
H,-7.403088,-3.140369,-1.021844
H,-5.919302,-3.522334,-0.186844
H,-6.427707,-1.243331,-1.784047
H,-8.088747,-0.944723,-1.271850
H,-6.849782,1.152112,-1.891628
H,-7.396109,1.192860,-0.215610
H,-4.831975,1.670125,-0.724763
H,-4.837280,-4.552749,3.817295
H,-2.591374,-3.882880,4.534226
H,1.882697,-3.088067,4.733553
H,2.041047,-4.447203,6.800088
H,0.191693,-4.407313,8.448632
H,-1.815308,-3.018173,8.026334
H,-1.990146,-1.698645,5.949676
H,-0.806137,0.359318,2.183211

Final Gibbs Free Energy (Eh),-3928.11727423

Compound-4-3S-6R-Conformer_47

Atom,X,Y,Z
O,-2.584984,0.913843,1.245228
C,-3.271292,-0.074566,1.511856
C,-4.592060,-0.320733,0.800727
C,-5.416049,-1.421140,1.013996
C,-6.702887,-1.579848,0.188204
C,-7.876217,-1.082770,1.013869
C,-9.027464,-1.729698,1.123893
Br,-10.500842,-0.908235,2.090504
C,-9.329960,-3.068975,0.517798
O,-10.080128,-2.933490,-0.705410
C,-8.023252,-3.838034,0.351719
C,-6.938331,-3.027276,-0.353986
C,-6.600089,-0.672426,-1.073179
C,-6.130815,0.739155,-0.779376
N,-4.862086,0.662106,-0.085023
C,-5.051947,-2.348117,2.065362
N,-5.788618,-3.382973,2.470146
C,-5.321102,-42425,3.477262
C,-4.129882,-4.015083,34015
C,-3.333628,-2.917510,3.777257
C,-2.094767,-2.320825,25972
C,-1.179794,-2.722048,5.223591
C,0.201487,-2.164872,5.256931
C,0.769038,-1.861691,6.499651
C,2.065199,-1.371737,6.573389
C,2.815000,-1.202972,5.409689
C,2.264152,-1.524033,42542
C,0.958254,-1.995628,4.092018
O,-1.569349,-3.506114,6.087614
N,-1.913392,-1.220089,3.356693
C,-2.954623,-1.076337,2.487223
C,-3.826444,-2.124032,2.724681
H,-7.749300,-0.115314,1.483952
H,-9.992537,-3.629323,1.176597
H,-9.566537,-2.391259,-1.318548
H,-7.673547,-4.117859,1.342939
H,-8.229252,-4.750236,-0.213512
H,-7.206481,-2.941369,-1.409677
H,-5.997347,-3.575894,-0.324942
H,-5.890100,-1.138124,-1.761482
H,-7.573244,-0.649639,-1.564800
H,-5.987175,1.293557,-1.706904
H,-6.866673,1.285225,-0.178062
H,-4.221791,1.442771,-0.100956
H,-5.976801,-4.994061,3.744509
H,-3.851515,-4.694481,4.955841
H,0.182409,-2.002903,7.398250
H,2.493853,-1.122383,7.536004
H,3.828782,-0.826632,5.469228
H,2.850495,-1.410161,3.269511
H,0.546264,-2.265077,3.127913
H,-1.135532,-0.576266,3.433081

Final Gibbs Free Energy (Eh),-3928.1155202

Compound-4-3S-6R-Conformer_48

Atom,X,Y,Z
O,-2.896708,1.235114,1.761829
C,-3.454659,0.137169,1.808548
C,-4.794836,-0.084931,1.126185
C,-5.477531,-1.296755,1.091067
C,-6.794993,-1.405729,0.307902
C,-7.953371,-1.276927,1.280983
C,-9.017281,-2.066893,1.270689
Br,-10.497479,-1.696519,2.475696
C,-9.215814,-3.240916,0.357773
O,-10.061977,-2.900347,-0.758645
C,-7.848503,-3.779167,-0.052298
C,-6.908867,-2.693076,-0.571951
C,-6.883177,-0.210809,-0.687132
C,-6.551817,1.132359,-0.066205
N,-5.237385,1.045354,0.535727
C,-4.935680,-2.403359,1.850932
N,-5.517680,-3.593357,2.002247
C,-4.886819,-4.547297,2.742504
C,-3.665739,-4.422466,3.381938
C,-3.026459,-3.171800,3.254628
C,-1.841809,-2.534679,3.728780
C,-0.765229,-3.105224,4.536796
C,0.227663,-2.202829,5.184055
C,1.564690,-2.612440,5.237848
C,2.514529,-1.813365,5.858264
C,2.134452,-0.610085,6.451924
C,0.802308,-0.208091,6.421886
C,-0.149474,-0.995469,5.782706
O,-0.686724,-4.326790,4.658215
N,-1.850857,-1.249773,3.246605
C,-2.963677,-1.025018,2.489615
C,-3.694612,-2.199743,2.487555
H,-7.899579,-0.448309,1.976488
H,-9.764976,-4.023913,0.879632
H,-9.664791,-2.152783,-1.224606
H,-7.403409,-4.254698,0.819260
H,-7.994601,-4.540092,-0.822860
H,-7.258044,-2.383369,-1.559873
H,-5.914467,-3.112752,-0.721116
H,-6.176826,-0.400899,-1.499325
H,-7.885353,-0.188858,-1.116419
H,-6.534606,1.910798,-0.829076
H,-7.299765,1.419125,0.681803
H,-4.678774,1.875223,0.672118
H,-5.424369,-5.486563,2.815720
H,-3.245954,-5.243548,3.943717
H,1.849699,-3.551219,4.780597
H,3.550862,-2.126462,5.881647
H,2.875742,0.009665,6.941115
H,0.502098,0.716995,6.897622
H,-1.186924,-0.685795,5.785242
H,-1.112948,-0.573088,3.399251

Final Gibbs Free Energy (Eh),-3928.11546844

Compound-4-3S-6S01

Atom,X,Y,Z
O,-12.734239,-5.965142,-0.127180
C,-11.779561,-5.253221,-0.440386
C,-11.160242,-4.296668,0.560131
C,-10.074287,-3.475915,0.295991
C,-9.457398,-2.623794,1.404873
C,-7.968298,-2.933606,1.456999
C,-7.023283,-2.015279,1.350856
Br,-5.154772,-2.539070,1.372081
C,-7.293014,-0.566831,1.057172
O,-7.250914,-0.344209,-0.358257
C,-8.650407,-0.198019,1.662474
C,-9.746743,-1.121921,1.141578
C,-10.011335,-3.050421,2.790119
C,-11.507893,-3.317204,2.758548
N,-11.776475,-4.335601,1.762273
C,-9.543807,-3.439573,-1.051901
N,-8.590059,-2.612304,-1.492330
C,-8.192953,-2.698809,-2.795298
C,-8.680444,-3.572519,-3.746944
C,-9.696913,-4.458022,-3.325458
C,-10.553659,-5.452858,-3.888818
C,-10.729064,-5.986357,-5.242388
C,-9.615222,-5.857919,-6.214950
C,-9.916704,-5.627103,-7.561710
C,-8.896330,-5.544740,-8.498830
C,-7.570605,-5.721153,-8.103518
C,-7.267475,-5.975574,-6.768658
C,-8.284325,-6.033311,-5.822972
O,-11.791053,-6.527996,-5.548936
N,-11.411942,-5.854382,-2.902651
C,-11.151852,-5.208519,-1.732103
C,-10.095532,-4.346996,-1.978042
H,-7.718670,-3.978740,1.598453
H,-6.515510,0.062431,1.489932
H,-7.745113,-1.091324,-0.770568
H,-8.572159,-0.256643,2.751676
H,-8.878983,0.838537,1.405187
H,-9.863994,-0.958352,0.071025
H,-10.705532,-0.867253,1.596555
H,-9.507872,-3.962712,3.117711
H,-9.781941,-2.270625,3.517384
H,-11.857068,-3.675043,3.726337
H,-12.059179,-2.398743,2.520871
H,-12.619507,-4.889047,1.818177
H,-7.420362,-1.992095,-3.075827
H,-8.294848,-3.549505,-4.754859
H,-10.949478,-5.500910,-7.860183
H,-9.131191,-5.345851,-9.536991
H,-6.775810,-5.664411,-8.837074
H,-6.239774,-6.127029,-6.463433
H,-8.045810,-6.239493,-4.788065
H,-12.142200,-6.541154,-3.052770

Final Gibbs Free Energy (Eh),-3928.12859729

Compound-4-3S-6S02

Atom,X,Y,Z
O,-12.801305,-5.905457,-0.110863
C,-11.809549,-5.237623,-0.405261
C,-11.261819,-4.193517,0.548036
C,-10.132153,-3.425278,0.309349
C,-9.590513,-2.484127,1.385592
C,-8.129625,-2.839145,1.622624
C,-7.138081,-1.970011,1.525727
Br,-5.307080,-2.552133,1.796006
C,-7.311810,-0.550877,1.063958
O,-7.116024,-0.477113,-0.354227
C,-8.705516,-0.074481,1.482771
C,-9.783471,-1.009399,0.943534
C,-10.297940,-2.741104,2.742864
C,-11.791643,-2.973253,2.580513
N,-11.989558,-4.094240,1.682484
C,-9.480529,-3.531666,-0.980714
N,-8.446020,-2.792377,-1.395152
C,-7.921296,-3.029185,-2.632469
C,-8.365385,-3.961491,-3.549314
C,-9.484311,-4.734730,-3.168267
C,-10.304344,-5.775259,-3.703527
C,-10.271856,-6.554064,-4.944215
C,-9.550693,-6.006393,-6.120407
C,-9.616809,-4.648015,-6.445511
C,-8.988764,-45927,-7.592078
C,-8.274724,-5.051104,-8.406207
C,-8.205801,-6.406576,-8.085498
C,-8.853144,-6.886249,-6.955343
O,-10.838258,-7.646061,-4.990622
N,-11.224839,-6.099708,-2.744919
C,-11.066246,-5.331884,-1.631639
C,-9.988472,-4.496302,-1.873436
H,-7.944269,-3.872260,1.892472
H,-6.554551,0.092420,1.511809
H,-7.601985,-1.243454,-0.740159
H,-8.740734,-0.021005,2.574495
H,-8.859820,0.936713,1.099856
H,-9.782184,-0.954047,-0.144304
H,-10.771829,-0.675315,1.264793
H,-9.865473,-3.623912,3.219082
H,-10.115981,-1.891229,3.401715
H,-12.254134,-3.207148,3.538507
H,-12.280202,-2.075921,2.179934
H,-12.847820,-4.625467,1.715935
H,-7.075544,-2.401229,-2.888276
H,-7.869703,-4.063799,-4.502559
H,-10.177396,-3.966862,-5.819242
H,-9.055044,-3.125999,-7.848081
H,-7.775530,-4.679400,-9.292625
H,-7.649651,-7.086569,-8.718612
H,-8.813239,-7.938173,-6.703245
H,-11.923434,-6.822791,-2.873884

Final Gibbs Free Energy (Eh),-3928.12872413

Compound-4-3S-6S03

Atom,X,Y,Z
O,-11.760789,-6.445080,-0.924662
C,-11.004876,-5.475329,-0.994950
C,-10.709429,-4.628339,0.228883
C,-9.855038,-3.535838,0.245994
C,-9.537985,-2.818463,1.557993
C,-8.024320,-2.785343,1.713620
C,-7.328551,-1.674346,1.884857
Br,-5.393613,-1.750806,2.011495
C,-7.927602,-0.297305,1.842643
O,-7.858045,0.219628,0.507601
C,-9.367345,-0.383374,2.357392
C,-10.170013,-1.401255,1.553570
C,-10.055251,-3.640232,2.768505
C,-11.430878,-4.237161,2.516829
N,-11.366552,-5.062586,1.326896
C,-9.275746,-3.090819,-1.005403
N,-8.528889,-1.993825,-1.178059
C,-8.043999,-1.712513,-2.422529
C,-8.255538,-2.449647,-3.572586
C,-9.061259,-3.598344,-3.434602
C,-9.578226,-4.635274,-4.266284
C,-9.411698,-4.812690,-5.708508
C,-9.756533,-6.119789,-6.333431
C,-10.350761,-6.116692,-7.600518
C,-10.659021,-7.314825,-8.228911
C,-10.355122,-8.526691,-7.609331
C,-9.743443,-8.536538,-6.359227
C,-9.451815,-7.338289,-5.716251
O,-9.000024,-3.872152,-6.385442
N,-10.335633,-5.454243,-3.468223
C,-10.331779,-5.014953,-2.176943
C,-9.536325,-3.881594,-2.141296
H,-7.536185,-3.752423,1.681994
H,-7.355254,0.388046,2.467593
H,-8.128154,-0.518129,-0.089303
H,-9.341490,-0.651926,3.417166
H,-9.827575,0.604072,2.279757
H,-10.257805,-1.045892,0.527542
H,-11.188268,-1.472992,1.940056
H,-9.360833,-4.456847,2.978349
H,-10.078919,-2.996066,3.648412
H,-11.743516,-4.857442,3.355799
H,-12.177493,-3.443342,2.387954
H,-12.038905,-5.802897,1.185275
H,-7.444559,-0.810838,-2.475524
H,-7.831256,-2.138503,-4.515357
H,-10.576707,-5.171602,-8.077262
H,-11.134802,-7.307067,-9.201608
H,-10.590727,-9.460995,-8.103790
H,-9.490901,-9.476043,-5.884083
H,-8.955155,-7.356361,-4.754479
H,-10.863398,-6.251847,-3.801512

Final Gibbs Free Energy (Eh),-3928.12707297

Compound-4-3S-6S04

Atom,X,Y,Z
O,-12.106639,-6.093887,-1.087875
C,-11.199186,-5.261125,-1.097907
C,-10.964923,-4.350672,0.092746
C,-9.952891,-3.406221,0.178033
C,-9.736934,-2.612458,1.466531
C,-8.287318,-2.797720,1.890912
C,-7.451812,-1.795587,2.103251
Br,-5.607510,-2.155802,2.588106
C,-7.791125,-0.354514,1.848508
O,-7.407174,0.003433,0.514327
C,-9.290289,-0.161520,2.092853
C,-10.107561,-1.123186,1.236366
C,-10.581071,-3.208200,2.624198
C,-11.976326,-3.609938,2.173319
N,-11.853859,-4.564563,1.088821
C,-9.112217,-3.185334,-0.981728
N,-8.167282,-2.244914,-1.098272
C,-7.448220,-2.169530,-2.256087
C,-7.595539,-2.976480,-3.368753
C,-8.596744,-3.966011,-3.290259
C,-9.166338,-4.964552,-4.134429
C,-8.766823,-5.349038,-5.488136
C,-9.691000,-6.166530,-6.322121
C,-9.144745,-7.143621,-7.161945
C,-9.971378,-7.903129,-7.977643
C,-11.347625,-7.677678,-7.980604
C,-11.894619,-6.691955,-7.164332
C,-11.072517,-5.942740,-6.329560
O,-7.667466,-4.997947,-5.912535
N,-10.175831,-5.564906,-3.426708
C,-10.287916,-5.020691,-2.181108
C,-9.320529,-4.033960,-2.086102
H,-7.972618,-3.826533,2.021487
H,-7.224528,0.295282,2.515244
H,-7.694601,-0.740356,-0.065863
H,-9.491117,-0.314884,3.156910
H,-9.554471,0.871236,1.855001
H,-9.959076,-0.870098,0.187235
H,-11.173560,-0.996338,1.433516
H,-10.082232,-4.094349,3.023144
H,-10.641150,-2.475886,3.430345
H,-12.529005,-4.075149,2.988439
H,-12.540618,-2.729595,1.840752
H,-12.614896,-5.196111,0.882838
H,-6.700523,-1.384748,-2.267521
H,-6.973586,-2.836689,-4.240178
H,-8.074765,-7.306992,-7.158748
H,-9.545857,-8.669938,-8.612815
H,-11.990887,-8.266719,-8.622618
H,-12.960679,-6.503455,-7.178114
H,-11.503730,-5.162590,-5.715208
H,-10.739792,-6.332811,-3.770413

Final Gibbs Free Energy (Eh),-3928.12666875

Compound-4-3S-6S05

Atom,X,Y,Z
O,-12.591872,-6.096869,-0.034055
C,-11.692920,-5.333193,-0.387346
C,-11.136212,-4.290956,0.564773
C,-10.164868,-3.355142,0.230438
C,-9.737166,-2.299233,1.255363
C,-8.379539,-2.734907,1.789399
C,-7.288617,-1.990895,1.703013
Br,-5.583326,-2.695546,2.309497
C,-7.238996,-0.629734,1.066882
O,-6.827881,-0.732149,-0.300617
C,-8.619867,0.014155,1.213815
C,-9.698908,-0.882393,0.614018
C,-10.744008,-2.256851,2.435442
C,-11.163115,-3.634928,2.916586
N,-11.703600,-4.367358,1.786771
C,-9.514961,-3.470389,-1.060234
N,-8.461345,-2.756746,-1.474669
C,-7.948719,-2.991854,-2.717332
C,-8.412308,-3.910202,-3.637439
C,-9.523855,-4.686982,-3.242975
C,-10.308307,-5.768213,-3.749947
C,-10.264491,-6.563011,-4.980336
C,-9.581247,-6.006152,-6.174393
C,-8.870519,-6.873513,-7.011369
C,-8.256740,-6.387033,-8.157083
C,-8.372189,-5.037894,-8.490814
C,-9.099277,-45861,-7.674264
C,-9.694114,-4.654113,-6.512732
O,-10.790472,-7.675735,-5.002824
N,-11.190576,-6.123928,-2.767641
C,-11.048249,-5.331252,-1.669942
C,-10.027008,-4.438464,-1.949342
H,-8.340995,-3.723564,2.229787
H,-6.490903,-0.011646,1.563148
H,-7.398027,-1.423404,-0.714109
H,-8.806641,0.199412,2.275128
H,-8.610986,0.981299,0.706425
H,-9.524634,-0.960803,-0.455025
H,-10.679447,-0.420729,0.735004
H,-10.310962,-1.684850,3.256809
H,-11.640042,-1.730360,2.100594
H,-10.317727,-48890,3.353462
H,-11.935793,-3.556719,3.680739
H,-12.348512,-5.130057,1.936603
H,-7.091192,-2.379312,-2.971358
H,-7.924822,-4.013870,-4.594751
H,-8.794291,-7.920796,-6.748628
H,-7.690453,-7.056756,-8.792132
H,-7.898947,-4.661006,-9.389185
H,-9.201670,-3.131344,-7.940248
H,-10.265397,-3.983564,-5.884750
H,-11.845884,-6.890999,-2.866657

Final Gibbs Free Energy (Eh),-3928.12622092

Compound-4-3S-6S06

Atom,X,Y,Z
O,-12.510680,-6.178341,-0.081833
C,-11.654187,-5.368212,-0.437052
C,-11.025163,-4.411713,0.559319
C,-10.105606,-3.422472,0.232137
C,-9.611335,-2.450244,1.308550
C,-8.192221,-2.872101,1.663374
C,-7.143104,-2.074055,1.547143
Br,-5.362099,-2.752597,1.920472
C,-7.206428,-0.659906,1.040665
O,-6.931648,-0.620496,-0.363571
C,-8.587554,-0.093883,1.380148
C,-9.689461,-0.979337,0.806034
C,-10.491368,-2.561753,2.582727
C,-10.829552,-3.994956,2.954562
N,-11.472806,-4.620940,1.814928
C,-9.574338,-3.397605,-1.116525
N,-8.597616,-2.597984,-1.561252
C,-8.214228,-2.682648,-2.868155
C,-8.725983,-3.540340,-3.820659
C,-9.735712,-4.427489,-3.387402
C,-10.557961,-5.462335,-3.929672
C,-10.733313,-6.016286,-5.275442
C,-9.641204,-5.857655,-6.267663
C,-8.298991,-5.983769,-5.896456
C,-7.300542,-5.901124,-6.859799
C,-7.634403,-5.670629,-8.191677
C,-8.971757,-5.543518,-8.566206
C,-9.972990,-5.651143,-7.611211
O,-11.778785,-6.600676,-5.558891
N,-11.377313,-5.897511,-2.925250
C,-11.131397,-5.225838,-1.766271
C,-10.132715,-4.306364,-2.039781
H,-8.073998,-3.894838,1.999612
H,-6.434849,-0.056163,1.518309
H,-7.515544,-1.297069,-0.782879
H,-8.673248,-0.011858,2.467179
H,-8.663366,0.914326,0.966999
H,-9.623116,-0.950218,-0.277627
H,-10.668463,-0.576947,1.067572
H,-9.986848,-2.064591,3.412021
H,-11.428120,-2.032112,2.399071
H,-9.930855,-4.554619,3.238538
H,-11.517238,-4.021350,3.799061
H,-12.091967,-5.407673,1.947864
H,-7.426594,-1.992865,-3.149117
H,-8.349508,-3.517714,-4.831886
H,-8.036906,-6.171192,-4.863625
H,-6.263341,-6.014550,-6.570659
H,-6.854343,-5.594275,-8.939136
H,-9.230481,-5.363323,-9.602109
H,-11.014353,-5.563637,-7.893300
H,-12.066302,-6.630010,-3.052783

Final Gibbs Free Energy (Eh),-3928.12631858

Compound-4-3S-6S07

Atom,X,Y,Z
O,-11.838342,-6.325239,-1.009753
C,-11.058851,-5.374635,-1.083105
C,-10.808549,-4.477421,0.116372
C,-9.994110,-3.351141,0.106735
C,-9.881349,-2.477921,1.360800
C,-8.528827,-2.787871,1.987283
C,-7.592869,-1.875438,2.193500
Br,-5.858532,-2.404783,2.888908
C,-7.731713,-0.422322,1.833460
O,-7.168587,-0.171484,0.541870
C,-9.216164,-0.055087,1.903432
C,-10.042761,-0.971532,1.006185
C,-10.994218,-2.847591,2.377367
C,-11.202433,-4.345100,2.521180
N,-11.483040,-4.894808,1.208258
C,-9.196033,-3.092363,-1.075379
N,-8.259287,-2.143681,-1.203473
C,-7.584862,-2.028371,-2.384387
C,-7.757197,-2.812868,-3.508511
C,-8.721321,-3.836246,-3.407178
C,-9.238937,-4.884096,-4.224490
C,-8.841639,-5.257766,-5.581946
C,-9.706149,-6.173827,-6.376296
C,-9.091848,-7.115970,-7.209078
C,-9.863756,-7.965885,-7.988313
C,-11.254576,-7.866931,-7.961954
C,-11.870909,-6.917114,-7.152620
C,-11.101996,-6.077563,-6.353833
O,-7.788953,-4.818311,-6.041223
N,-10.172731,-5.555545,-3.477781
C,-10.290897,-5.003031,-2.236423
C,-9.414053,-3.932273,-2.186430
H,-8.351782,-3.826695,2.237436
H,-7.168391,0.192579,2.535307
H,-7.555883,-0.843773,-0.068410
H,-9.542850,-0.123002,2.944798
H,-9.334650,0.983926,1.588231
H,-9.750363,-0.797848,-0.025284
H,-11.099262,-0.710709,1.076592
H,-10.758036,-2.404035,3.345307
H,-11.932324,-2.408752,2.031735
H,-10.320476,-4.829896,2.955559
H,-12.049819,-4.554349,3.173245
H,-11.988472,-5.764730,1.118825
H,-6.846364,-1.234931,-2.401595
H,-7.167893,-2.645359,-4.397397
H,-8.011632,-7.181335,-7.228869
H,-9.384371,-8.705115,-8.617842
H,-11.855467,-8.526692,-8.575633
H,-12.949800,-6.827015,-7.143585
H,-11.588440,-5.326605,-5.744384
H,-10.672435,-6.380152,-3.787912

Final Gibbs Free Energy (Eh),-3928.12463488

Compound-4-3S-6S08

Atom,X,Y,Z
O,-11.443925,-6.655877,-0.881266
C,-10.834189,-5.591551,-0.992094
C,-10.519083,-4.743200,0.227628
C,-9.898114,-3.500405,0.188618
C,-9.713595,-2.695606,1.479536
C,-8.242081,-2.804125,1.855173
C,-7.443904,-1.757065,1.987982
Br,-5.553961,-2.018042,2.352196
C,-7.874085,-0.331283,1.782950
O,-7.585999,0.090602,0.445867
C,-9.364443,-0.231094,2.117656
C,-10.171965,-1.221451,1.284189
C,-10.562558,-3.308644,2.625107
C,-10.507468,-4.825852,2.666175
N,-10.924578,-5.332194,1.372132
C,-9.361563,-3.040891,-1.077078
N,-8.623418,-1.939958,-1.268584
C,-8.189558,-1.639599,-2.527303
C,-8.433459,-2.367989,-3.675630
C,-9.198170,-3.541177,-3.513955
C,-9.663566,-4.618016,-4.324902
C,-9.523218,-4.794370,-5.770401
C,-9.790848,-6.126959,-6.379377
C,-10.420999,-6.173548,-7.628090
C,-10.659173,-7.394134,-8.243626
C,-10.249073,-8.577328,-7.629916
C,-9.601915,-8.536294,-6.398397
C,-9.379876,-7.316779,-5.767728
O,-9.197135,-3.832270,-6.463280
N,-10.332219,-5.485531,-3.500446
C,-10.328787,-5.033570,-2.213359
C,-9.633381,-3.835986,-2.208996
H,-7.861118,-3.809798,1.983609
H,-7.305946,0.328512,2.438631
H,-7.954331,-0.602268,-0.152692
H,-9.494311,-0.418340,3.187103
H,-9.699946,0.788948,1.918217
H,-10.087438,-0.939643,0.238684
H,-11.229936,-1.151033,1.538775
H,-10.234833,-2.891744,3.578152
H,-11.603325,-3.014710,2.475480
H,-9.498737,-5.181527,2.906044
H,-11.184958,-5.214865,3.425494
H,-11.305344,-6.263957,1.289410
H,-7.599007,-0.732785,-2.591996
H,-8.048468,-2.042826,-4.630430
H,-10.729025,-5.249767,-8.100672
H,-11.162508,-7.426122,-9.201850
H,-10.429786,-9.528820,-8.114575
H,-9.267235,-9.452424,-5.928403
H,-8.855233,-7.292721,-4.821026
H,-10.798805,-6.328823,-3.811237

Final Gibbs Free Energy (Eh),-3928.12450637

Compound-4-3S-6S09

Atom,X,Y,Z
O,-12.821808,-5.928990,-0.201508
C,-11.834296,-5.266071,-0.524351
C,-11.156105,-4.344831,0.471722
C,-10.038025,-3.571505,0.193301
C,-9.423570,-2.694295,1.283556
C,-7.911794,-2.835273,1.285746
C,-7.092488,-1.812708,1.468709
Br,-5.168068,-2.114399,1.454012
C,-7.485473,-0.369245,1.604348
O,-7.224011,0.359329,0.388727
C,-8.976610,-0.260943,1.911310
C,-9.814552,-1.214717,1.062834
C,-9.889959,-3.208250,2.673137
C,-11.390134,-3.447865,2.732262
N,-11.759166,-4.373353,1.680822
C,-9.501222,-3.590021,-1.150732
N,-8.482372,-2.843398,-1.577310
C,-8.090027,-2.960162,-2.877358
C,-8.638981,-3.793814,-3.835049
C,-9.718237,-4.605065,-3.418584
C,-10.636233,-5.546713,-3.978083
C,-10.845946,-6.075315,-5.327679
C,-9.732044,-6.009556,-6.307108
C,-10.028595,-5.759209,-7.651472
C,-9.011493,-5.733361,-8.595453
C,-7.695429,-5.986109,-8.209508
C,-7.398668,-6.260468,-6.877162
C,-8.410927,-6.261992,-5.924665
O,-11.936899,-6.560220,-5.629133
N,-11.518933,-5.890269,-2.990039
C,-11.220643,-5.253495,-1.823269
C,-10.114987,-4.459292,-2.074006
H,-7.525241,-3.841711,1.179203
H,-6.914666,0.086258,2.418808
H,-6.273253,0.331269,0.217307
H,-9.120591,-0.464210,2.974032
H,-9.283059,0.772703,1.740494
H,-9.677449,-0.975944,0.007707
H,-10.874422,-1.083367,1.285649
H,-9.376907,-17940,2.892063
H,-9.598689,-2.494850,3.442719
H,-11.670497,-3.880779,3.692522
H,-11.936704,-2.504060,2.621262
H,-12.615160,-4.904618,1.746871
H,-7.262674,-2.317402,-3.156844
H,-8.248029,-3.798428,-4.841308
H,-11.054458,-5.573438,-7.942616
H,-9.241639,-5.519185,-9.631645
H,-6.903538,-5.973226,-8.948272
H,-6.379251,-6.470889,-6.579132
H,-8.177801,-6.483218,-4.891651
H,-12.288778,-6.532592,-3.137687

Final Gibbs Free Energy (Eh),-3928.12425421

Compound-4-3S-6S10

Atom,X,Y,Z
O,-12.899730,-5.866800,-0.199747
C,-11.873737,-5.252332,-0.497415
C,-11.263087,-4.247054,0.460119
C,-10.099069,-3.533037,0.213962
C,-9.546606,-2.574562,1.268544
C,-8.053660,-2.790560,1.440682
C,-7.193792,-1.797351,1.595585
Br,-5.299042,-2.195530,1.806904
C,-7.507692,-0.329981,1.535529
O,-7.086434,0.242986,0.281961
C,-9.011447,-0.111476,1.677275
C,-9.824809,-1.110118,0.856984
C,-10.177252,-2.908791,2.647606
C,-11.684457,-3.091831,2.566483
N,-11.976006,-4.133687,1.603095
C,-9.445695,-3.694414,-1.067843
N,-8.351286,-3.039094,-1.455769
C,-7.838622,-3.304383,-2.690514
C,-8.345400,-4.191546,-3.623196
C,-9.520418,-4.885652,-3.257620
C,-10.403396,-5.870441,-3.798758
C,-10.416251,-6.645834,-5.041113
C,-9.662188,-6.139034,-6.215344
C,-9.639909,-4.777391,-6.532664
C,-8.985872,-4.340723,-7.678733
C,-8.333630,-5.255884,-8.500656
C,-8.352684,-6.614833,-8.187813
C,-9.026330,-7.057497,-7.057974
O,-11.048422,-7.701236,-5.092941
N,-11.347668,-6.138246,-2.844544
C,-11.146389,-5.381474,-1.729811
C,-10.018734,-4.614623,-1.967306
H,-7.722115,-3.821223,1.481425
H,-6.989883,0.184591,2.350421
H,-6.129523,0.129939,0.204262
H,-9.267234,-0.185347,2.736059
H,-9.235706,0.910697,1.366668
H,-9.579291,-0.996549,-0.198998
H,-10.890576,-0.901057,0.962733
H,-9.734149,-3.832955,3.026915
H,-9.935884,-2.119531,3.358225
H,-12.088494,-3.387495,3.534445
H,-12.170398,-2.153351,2.273968
H,-12.852834,-4.632677,1.641126
H,-6.943093,-2.744206,-2.935533
H,-7.851571,-4.322126,-4.574228
H,-10.152636,-4.064481,-5.900798
H,-8.984140,-3.287208,-7.928553
H,-7.814393,-4.912453,-9.386961
H,-7.844761,-7.326151,-8.827008
H,-9.055365,-8.111274,-6.812137
H,-12.089739,-6.815414,-2.978196

Final Gibbs Free Energy (Eh),-3928.1244859

Compound-4-3S-6S11

Atom,X,Y,Z
O,-11.870232,-6.396181,-1.009106
C,-11.054397,-5.476571,-1.099624
C,-10.685988,-4.641306,0.113086
C,-9.773030,-3.595797,0.103011
C,-9.460834,-2.840094,1.393427
C,-7.963625,-2.633485,1.535939
C,-7.431323,-1.511399,1.991619
Br,-5.494361,-1.360424,2.134155
C,-8.170878,-0.251627,2.340902
O,-8.012223,0.747027,1.313973
C,-9.661189,-0.544502,2.491450
C,-10.183601,-1.473498,1.398193
C,-9.876418,-3.714324,2.608116
C,-11.275545,-4.290400,2.458636
N,-11.342641,-5.044142,1.223315
C,-9.162920,-3.223294,-1.154989
N,-8.320247,-2.203464,-1.329060
C,-7.822471,-1.973687,-2.577219
C,-8.102966,-2.696166,-3.724827
C,-9.001272,-3.773249,-3.576532
C,-9.596047,-4.781002,-4.392105
C,-9.444385,-4.995135,-5.830288
C,-9.872373,-6.289716,-6.430058
C,-10.464217,-6.274295,-7.698132
C,-10.846556,-7.462791,-8.303750
C,-10.619307,-8.679013,-7.660320
C,-10.010558,-8.702661,-6.408990
C,-9.645293,-7.512683,-5.788714
O,-8.973044,-4.096947,-6.526034
N,-10.409382,-5.532215,-3.581024
C,-10.370999,-5.073902,-2.296284
C,-9.497313,-4.000392,-2.280386
H,-7.337930,-3.483681,1.292178
H,-7.783585,0.146520,3.283388
H,-7.072980,0.965158,1.246880
H,-9.825267,-0.981197,3.478303
H,-10.195788,0.407007,2.472242
H,-10.038105,-1.003558,0.424918
H,-11.256258,-1.631402,1.520363
H,-9.167813,-4.540415,2.706131
H,-9.814170,-3.125501,3.522230
H,-11.504301,-4.959177,3.288367
H,-12.024816,-3.490122,2.460741
H,-12.041766,-5.762225,1.100586
H,-7.144640,-1.129695,-2.641545
H,-7.657876,-2.428182,-4.671516
H,-10.629978,-5.326350,-8.193613
H,-11.320265,-7.444216,-9.277323
H,-10.912260,-9.606224,-8.137202
H,-9.817522,-9.646717,-5.915303
H,-9.151849,-7.542957,-4.825594
H,-10.992698,-6.294633,-3.903107

Final Gibbs Free Energy (Eh),-3928.12299035

Compound-4-3S-6S12

Atom,X,Y,Z
O,-12.232037,-6.001905,-1.180180
C,-11.263053,-5.240147,-1.197248
C,-10.951024,-4.350821,-0.007166
C,-9.874294,-3.477653,0.063752
C,-9.646181,-2.645479,1.324574
C,-8.179810,-2.669420,1.716614
C,-7.535453,-1.604360,2.164316
Br,-5.653456,-1.756297,2.643219
C,-8.082207,-0.208848,2.261532
O,-7.589085,0.620035,1.190474
C,-9.605427,-0.237678,2.174212
C,-10.106604,-1.188656,1.089851
C,-10.401871,-3.302873,2.511711
C,-11.838232,-3.659439,2.163425
N,-11.840078,-4.517997,0.996561
C,-9.008614,-3.352502,-1.088711
N,-7.969082,-2.521328,-1.183049
C,-7.236802,-2.519595,-2.332848
C,-7.453939,-3.305239,-3.452230
C,-8.550407,-59976,-3.386857
C,-9.199304,-5.141923,-4.227888
C,-8.821034,-5.576090,-5.571673
C,-9.801405,-6.324194,-6.407283
C,-9.329164,-7.356228,-7.226003
C,-10.206302,-8.054564,-8.043624
C,-11.558111,-7.713100,-8.069923
C,-12.030124,-6.672869,-7.274783
C,-11.158602,-5.984310,-6.437854
O,-7.691615,-5.325123,-5.989429
N,-10.266802,-5.643097,-3.525606
C,-10.342910,-5.075540,-2.287057
C,-9.294486,-46739,-2.193676
H,-7.686464,-3.632419,1.662753
H,-7.782317,0.232068,3.216665
H,-6.626024,0.664191,1.260042
H,-9.997697,-0.525893,3.151350
H,-9.952070,0.779077,1.980153
H,-9.731177,-0.860539,0.119955
H,-11.195940,-1.156697,1.037807
H,-9.875541,-4.215770,2.800797
H,-10.385581,-2.634087,3.371140
H,-12.309417,-4.192600,2.989221
H,-12.427189,-2.754340,1.974316
H,-12.629052,-5.119153,0.807860
H,-6.408353,-1.819911,-2.335987
H,-6.809532,-3.230246,-4.315518
H,-8.277061,-7.609575,-7.205002
H,-9.838880,-8.863817,-8.662202
H,-12.240348,-8.254442,-8.713692
H,-13.075954,-6.394628,-7.306860
H,-11.530266,-5.161549,-5.840504
H,-10.888421,-6.366314,-3.865844

Final Gibbs Free Energy (Eh),-3928.12246842

Compound-4-3S-6S13

Atom,X,Y,Z
O,-12.661211,-6.118141,-0.068115
C,-11.750423,-5.374069,-0.436709
C,-11.153708,-4.348553,0.506763
C,-10.155746,-3.446508,0.164623
C,-9.693554,-2.383733,1.167734
C,-8.296986,-2.740477,1.655314
C,-7.339165,-1.840045,1.810306
Br,-5.572670,-2.406460,2.404558
C,-7.447063,-0.366929,1.531230
O,-6.752408,-0.008654,0.321875
C,-8.913713,0.028743,1.375973
C,-9.687234,-0.975813,0.524667
C,-10.653437,-2.347056,2.390986
C,-11.081284,-3.728024,2.853124
N,-11.715163,-4.403145,1.737593
C,-9.530913,-3.578461,-1.139213
N,-8.459349,-2.898522,-1.550243
C,-7.965161,-3.148010,-2.795374
C,-8.463691,-4.051041,-3.716432
C,-9.597239,-4.793265,-3.318158
C,-10.415785,-5.854326,-3.815130
C,-10.402117,-6.658252,-5.039147
C,-9.696398,-6.138118,-6.237160
C,-9.014947,-7.039544,-7.062479
C,-8.379518,-6.588220,-8.210810
C,-8.443978,-5.239356,-8.559021
C,-9.142107,-4.342859,-7.754381
C,-9.758538,-4.786676,-6.590348
O,-10.969399,-7.751132,-5.054585
N,-11.301285,-6.181360,-2.824485
C,-11.128981,-5.388295,-1.731112
C,-10.086869,-4.524731,-2.023126
H,-8.116907,-3.781598,1.893580
H,-7.010171,0.186406,2.367906
H,-5.816080,-0.219822,0.435365
H,-9.351102,0.115934,2.372207
H,-8.947775,1.021299,0.922935
H,-9.227476,-1.031918,-0.457888
H,-10.719299,-0.646085,0.393032
H,-10.177107,-1.813960,3.212494
H,-11.549330,-1.789406,2.107504
H,-10.218622,-4.304528,3.210205
H,-11.797525,-3.657010,3.670992
H,-12.340929,-5.177759,1.906363
H,-7.089670,-2.564169,-3.056786
H,-7.984389,-40119,-4.676325
H,-8.978377,-8.086105,-6.788549
H,-7.836055,-7.285095,-8.836545
H,-7.953798,-4.889510,-9.459249
H,-9.205067,-3.298123,-8.031578
H,-10.306940,-4.088838,-5.971782
H,-11.977843,-6.930563,-2.915996

Final Gibbs Free Energy (Eh),-3928.12090337

Compound-4-3S-6S14

Atom,X,Y,Z
O,-12.834429,-5.892688,-0.222801
C,-11.834081,-5.247984,-0.543135
C,-11.142263,-4.338496,0.454421
C,-10.008502,-3.586724,0.179584
C,-9.380024,-2.723237,1.273117
C,-7.871545,-2.893244,1.280810
C,-7.026780,-1.889377,1.454562
Br,-5.114836,-2.243268,1.463346
C,-7.392988,-0.443825,1.585705
O,-7.044793,0.206041,0.347335
C,-8.883508,-0.306066,1.909217
C,-9.743221,-1.236288,1.058354
C,-9.858700,-3.233239,2.660401
C,-11.363535,-3.441950,2.716750
N,-11.750282,-4.354881,1.660991
C,-9.469249,-3.614563,-1.163369
N,-8.437068,-2.885426,-1.588168
C,-8.043093,-3.010392,-2.886959
C,-8.602964,-3.836121,-3.845171
C,-9.697023,-4.628417,-3.430894
C,-10.629281,-5.554889,-3.992106
C,-10.843180,-6.083416,-5.341104
C,-9.724736,-6.040438,-6.316519
C,-8.409437,-6.313118,-5.928032
C,-7.393841,-6.333113,-6.876777
C,-7.681149,-6.060279,-8.211510
C,-8.991420,-5.787429,-8.603503
C,-10.012181,-5.791600,-7.663154
O,-11.941348,-6.550106,-5.645208
N,-11.521261,-5.881360,-3.006634
C,-11.215749,-5.248234,-1.839778
C,-10.095312,-4.474101,-2.087694
H,-7.507188,-3.909461,1.189289
H,-6.808135,0.003289,2.394984
H,-7.080193,1.159174,0.499845
H,-9.024490,-0.512365,2.972738
H,-9.174037,0.734989,1.749246
H,-9.599923,-0.994465,0.004511
H,-10.800633,-1.085671,1.280527
H,-9.365771,-54407,2.875880
H,-9.554003,-2.529198,3.433302
H,-11.653821,-3.873370,3.674756
H,-11.890646,-2.486647,2.609847
H,-12.613409,-4.874507,1.726175
H,-7.204348,-2.381856,-3.164887
H,-8.209057,-3.848735,-4.850197
H,-8.183774,-6.533533,-4.893205
H,-6.379176,-6.559140,-6.573971
H,-6.886496,-6.064316,-8.947412
H,-9.214213,-5.574528,-9.641567
H,-11.033739,-5.590138,-7.958942
H,-12.301472,-6.510585,-3.156099

Final Gibbs Free Energy (Eh),-3928.12363878

Compound-4-3S-6S15

Atom,X,Y,Z
O,-12.563236,-6.210038,-0.111505
C,-11.697491,-5.415498,-0.483541
C,-11.039744,-4.466019,0.497833
C,-10.094863,-3.507492,0.158549
C,-9.583299,-2.514010,1.207781
C,-8.131220,-2.836067,1.528252
C,-7.204636,-1.902033,1.673830
Br,-5.364415,-2.423483,2.044267
C,-7.405813,-0.418029,1.540943
O,-6.848848,0.079475,0.309979
C,-8.896952,-0.089921,1.558243
C,-9.702095,-1.058022,0.694377
C,-10.418734,-2.631389,2.515302
C,-10.763184,-4.065750,2.873461
N,-11.489759,-4.647441,1.762067
C,-9.579583,-3.504707,-1.199031
N,-8.582396,-2.737250,-1.642096
C,-8.209730,-2.840410,-2.948800
C,-8.751443,-3.687643,-3.898162
C,-9.785414,-4.543271,-3.458648
C,-10.637301,-5.561952,-3.986937
C,-10.836740,-6.122560,-5.325584
C,-9.751095,-5.996391,-6.329911
C,-8.408484,-6.153051,-5.972327
C,-7.418752,-6.101878,-6.946853
C,-7.761119,-5.872461,-8.276731
C,-9.098894,-5.714697,-8.637759
C,-10.092038,-5.791016,-7.671331
O,-11.897236,-6.686693,-5.595991
N,-11.460823,-5.968965,-2.972876
C,-11.191746,-5.292601,-1.821602
C,-10.174182,-4.399676,-2.110683
H,-7.882398,-3.882744,1.653500
H,-6.915319,0.084017,2.380303
H,-5.895585,-0.079356,0.322214
H,-9.240280,-0.112061,2.594115
H,-9.019759,0.934579,1.201985
H,-9.335206,-1.007078,-0.326929
H,-10.755845,-0.773933,0.686570
H,-9.876823,-2.166228,3.337433
H,-11.351979,-2.080410,2.377429
H,-9.853154,-4.643009,3.080633
H,-11.393603,-4.102551,3.761098
H,-12.082583,-5.451246,1.911907
H,-7.402658,-2.177230,-3.239538
H,-8.377388,-3.681188,-4.910773
H,-8.139978,-6.339668,-4.941045
H,-6.381599,-6.239064,-6.667940
H,-6.987557,-5.820834,-9.033013
H,-9.364390,-5.535346,-9.672112
H,-11.133932,-5.679874,-7.942933
H,-12.169201,-6.684239,-3.090617

Final Gibbs Free Energy (Eh),-3928.12089336

Compound-4-3S-6S16

Atom,X,Y,Z
O,-12.925591,-5.820987,-0.218100
C,-11.883727,-5.230752,-0.509797
C,-11.253050,-4.243059,0.452940
C,-10.072290,-3.554679,0.212859
C,-9.503010,-2.611986,1.273060
C,-8.014889,-2.856411,1.447436
C,-7.128978,-1.884267,1.593335
Br,-5.250562,-2.333595,1.817950
C,-7.416300,-0.416428,1.534186
O,-6.921507,0.071853,0.271611
C,-8.918354,-0.168045,1.698165
C,-9.754244,-1.140575,0.871517
C,-10.141653,-2.943119,2.649396
C,-11.652497,-3.091401,2.566058
N,-11.966600,-4.118610,1.594288
C,-9.418814,-3.727103,-1.067575
N,-8.309785,-3.094353,-1.451319
C,-7.798060,-3.369908,-2.684196
C,-8.319385,-4.245950,-3.619292
C,-9.510614,-4.914591,-3.258868
C,-10.412703,-5.879420,-3.804594
C,-10.435688,-6.654968,-5.046443
C,-9.660997,-6.167798,-6.215569
C,-9.036409,-7.101849,-7.049222
C,-8.343244,-6.676703,-8.174003
C,-8.293554,-5.319509,-8.490796
C,-8.934740,-4.388545,-7.677972
C,-9.608184,-4.807957,-6.536729
O,-11.093104,-7.694634,-5.102387
N,-11.367324,-6.126271,-2.855089
C,-11.153795,-5.375337,-1.738750
C,-10.008125,-4.633899,-1.970285
H,-7.706546,-3.893808,1.498733
H,-6.879249,0.088378,2.342706
H,-6.911805,1.036654,0.316508
H,-9.166371,-0.248389,2.759266
H,-9.128960,0.862668,1.403190
H,-9.504269,-1.023265,-0.183252
H,-10.815929,-0.911900,0.977131
H,-9.719849,-3.880160,3.021323
H,-9.883472,-2.165535,3.366865
H,-12.063581,-3.385799,3.531446
H,-12.117112,-2.139889,2.281268
H,-12.854580,-4.597843,1.627339
H,-6.889863,-2.828696,-2.925223
H,-7.824489,-4.387195,-4.568186
H,-9.089179,-8.154001,-6.800403
H,-7.843862,-7.400309,-8.806080
H,-7.758985,-4.989638,-9.373109
H,-8.909052,-3.336129,-7.931051
H,-10.111893,-4.082863,-5.911508
H,-12.124275,-6.785927,-2.992677

Final Gibbs Free Energy (Eh),-3928.12372372

Compound-4-3S-6S17

Atom,X,Y,Z
O,-11.855567,-6.372715,-1.035851
C,-11.060359,-5.436243,-1.137409
C,-10.774448,-4.526699,0.042631
C,-9.929732,-3.424882,0.008421
C,-9.795685,-2.513225,1.233035
C,-8.424787,-2.726394,1.857982
C,-7.676347,-1.729179,2.302586
Br,-5.913812,-2.104691,3.043059
C,-8.024536,-0.267184,2.265621
O,-7.266929,0.427561,1.257258
C,-9.509287,-0.090734,1.955608
C,-9.972976,-1.026214,0.841172
C,-10.884528,-2.865268,2.285947
C,-11.097562,-4.359745,2.444598
N,-11.453015,-4.907071,1.150277
C,-9.145989,-3.202047,-1.192979
N,-8.187365,-2.283175,-1.333087
C,-7.525228,-2.200963,-2.521403
C,-7.731844,-2.992247,-3.638335
C,-8.722595,-3.987698,-3.517781
C,-9.278099,-5.032837,-4.313962
C,-8.913276,-5.433960,-5.671890
C,-9.820784,-6.327810,-6.443950
C,-9.252592,-7.299290,-7.275750
C,-10.065431,-8.129639,-8.034268
C,-11.451394,-7.981641,-7.988493
C,-12.021763,-7.002384,-7.180527
C,-11.211950,-6.182273,-6.402237
O,-7.853472,-5.035529,-6.152605
N,-10.219693,-5.670270,-3.545930
C,-10.308227,-5.097192,-2.311255
C,-9.405364,-4.047929,-2.288892
H,-8.082348,-3.750611,1.940588
H,-7.803859,0.175143,3.241742
H,-6.329772,0.363913,1.485050
H,-10.073912,-0.265322,2.873354
H,-9.671735,0.951150,1.673365
H,-9.393821,-0.820799,-0.054582
H,-11.024261,-0.847892,0.608210
H,-10.617852,-2.426694,3.246375
H,-11.828465,-2.417578,1.966072
H,-10.191467,-4.843819,2.830109
H,-11.908221,-4.562379,3.143719
H,-11.945253,-5.786970,1.090678
H,-6.763575,-1.430013,-2.557950
H,-7.146526,-2.850795,-4.534704
H,-8.175701,-7.402484,-7.310874
H,-9.621733,-8.891608,-8.662842
H,-12.084237,-8.626125,-8.586098
H,-13.096601,-6.874319,-7.156588
H,-11.662468,-5.408844,-5.793248
H,-10.743157,-6.486488,-3.838063

Final Gibbs Free Energy (Eh),-3928.1192602

Compound-4-3S-6S18

Atom,X,Y,Z
O,-11.426215,-6.718762,-0.906634
C,-10.821868,-5.653840,-1.049631
C,-10.478750,-4.787514,0.147716
C,-9.843624,-3.554576,0.078549
C,-9.642211,-2.713800,1.344209
C,-8.164224,-2.718300,1.706019
C,-7.519403,-1.632802,2.103531
Br,-5.614968,-1.735844,2.500658
C,-8.102429,-0.255645,2.255861
O,-7.672929,0.617248,1.194445
C,-9.627412,-0.327805,2.228387
C,-10.133447,-1.261693,1.131201
C,-10.445916,-3.322846,2.528178
C,-10.379101,-4.838598,2.573676
N,-10.875601,-5.352208,1.312184
C,-9.336339,-3.118716,-1.209761
N,-8.587322,-2.033737,-1.420069
C,-8.177705,-1.754467,-2.689563
C,-8.455287,-2.491921,-3.827658
C,-9.231487,-3.653548,-3.639290
C,-9.720252,-4.739892,-4.423984
C,-9.608673,-4.941090,-5.867911
C,-9.897629,-6.281745,-6.449435
C,-10.553724,-6.345390,-7.683871
C,-10.812039,-7.574707,-8.273470
C,-10.396608,-8.749965,-7.648264
C,-9.723849,-8.692211,-6.431224
C,-9.481315,-7.463576,-5.826288
O,-9.288037,-3.993858,-6.584080
N,-10.378195,-5.591027,-3.572438
C,-10.348917,-5.116982,-2.293374
C,-9.647283,-3.923958,-2.322656
H,-7.651305,-3.669790,1.638082
H,-7.777451,0.163410,3.212884
H,-6.711326,0.702435,1.242121
H,-9.972729,-0.654142,3.211286
H,-10.008221,0.683659,2.075023
H,-9.778336,-0.899458,0.170588
H,-11.224607,-1.260674,1.106099
H,-10.081873,-2.908043,3.467064
H,-11.493059,-3.030881,2.418864
H,-9.350293,-5.178303,2.747232
H,-11.000804,-5.229208,3.378523
H,-11.222036,-6.299039,1.253160
H,-7.575595,-0.857108,-2.779239
H,-8.084308,-2.182800,-4.793547
H,-10.865814,-5.427761,-8.165686
H,-11.335285,-7.619659,-9.220464
H,-10.593173,-9.708339,-8.112808
H,-9.385182,-9.602415,-5.952608
H,-8.937108,-7.426583,-4.891132
H,-10.854735,-6.436826,-3.860355

Final Gibbs Free Energy (Eh),-3928.119025

Compound-4-3S-6S19

Atom,X,Y,Z
O,-11.915842,-6.341197,-1.035067
C,-11.073551,-5.445305,-1.121777
C,-10.689857,-4.618157,0.091822
C,-9.747840,-3.598494,0.086251
C,-9.420354,-2.852159,1.378873
C,-7.918739,-2.692027,1.531109
C,-7.345868,-1.584454,1.974291
Br,-5.409835,-1.516076,2.142421
C,-8.046896,-0.304794,2.309156
O,-7.769877,0.630930,1.248071
C,-9.548111,-0.556093,2.477109
C,-10.102955,-1.465721,1.384906
C,-9.866863,-3.715733,2.590822
C,-11.281364,-4.250734,2.434292
N,-11.364553,-5.001075,1.198141
C,-9.120366,-3.245266,-1.168946
N,-8.249766,-2.248807,-1.340305
C,-7.736936,-2.036311,-2.585397
C,-8.027754,-2.754950,-3.732779
C,-8.955759,-3.806970,-3.587749
C,-9.571205,-4.800987,-4.404675
C,-9.413193,-5.025745,-5.840561
C,-9.867787,-6.312601,-6.437330
C,-10.446868,-6.289543,-7.711150
C,-10.852800,-7.471524,-8.314147
C,-10.661988,-8.689390,-7.662053
C,-10.066045,-8.721222,-6.404749
C,-9.677307,-7.537262,-5.787277
O,-8.914050,-13027,-6.536686
N,-10.411332,-5.526751,-3.597861
C,-10.370312,-5.065506,-2.314233
C,-9.467529,-4.016434,-2.294660
H,-7.321783,-3.568017,1.307082
H,-7.643281,0.093561,3.244695
H,-8.027094,1.508568,1.558512
H,-9.716090,-0.989864,3.465711
H,-10.059832,0.409169,2.466299
H,-9.943626,-0.997603,0.412722
H,-11.179717,-1.592620,1.506806
H,-9.183043,-4.562157,2.690809
H,-9.792211,-3.129835,3.505840
H,-11.533133,-4.913354,3.262312
H,-12.007213,-3.429083,2.434018
H,-12.081610,-5.700716,1.072504
H,-7.036498,-1.210777,-2.647175
H,-7.568518,-2.502284,-4.676921
H,-10.584138,-5.340502,-8.213200
H,-11.316454,-7.446621,-9.292405
H,-10.973223,-9.611687,-8.136895
H,-9.901118,-9.667050,-5.904311
H,-9.193446,-7.574284,-4.819565
H,-11.013370,-6.273058,-3.922998

Final Gibbs Free Energy (Eh),-3928.12234556

Compound-4-3S-6S20

Atom,X,Y,Z
O,-12.278433,-5.923855,-1.216267
C,-11.280906,-5.199610,-1.221480
C,-10.953353,-4.317101,-0.030701
C,-9.844418,-3.486108,0.053719
C,-9.603616,-2.658909,1.315833
C,-8.146798,-2.737545,1.733819
C,-7.461230,-1.698070,2.182068
Br,-5.605204,-1.937509,2.710090
C,-7.955915,-0.287382,2.264470
O,-7.329746,0.453622,1.198352
C,-9.483742,-0.258164,2.165029
C,-10.005139,-1.186267,1.071982
C,-10.401751,-3.284390,2.492890
C,-11.845831,-3.584134,2.124264
N,-11.864170,-4.444720,0.959148
C,-8.959860,-3.396146,-1.087854
N,-7.890420,-2.602545,-1.171645
C,-7.145026,-2.629535,-2.312566
C,-7.377081,-3.408974,-3.433296
C,-8.504665,-4.254471,-3.379207
C,-9.178736,-5.182734,-4.227051
C,-8.802908,-5.631396,-5.566724
C,-9.801120,-6.344867,-6.411738
C,-11.145331,-5.957915,-6.455862
C,-12.032066,-6.616176,-7.301228
C,-11.588855,-7.672673,-8.091474
C,-10.250085,-8.061046,-8.051726
C,-9.357232,-7.393266,-7.225624
O,-7.660995,-5.421910,-5.973316
N,-10.271713,-5.643531,-3.536565
C,-10.340610,-5.072943,-2.299037
C,-9.260679,-4.213542,-2.194026
H,-7.695112,-3.721908,1.703000
H,-7.650601,0.145923,3.221406
H,-7.457758,1.393100,1.382479
H,-9.897000,-0.533944,3.138159
H,-9.794520,0.771390,1.972163
H,-9.597774,-0.873029,0.109972
H,-11.091195,-1.113252,0.998132
H,-9.916450,-4.217461,2.789322
H,-10.370422,-2.616227,3.352317
H,-12.350232,-4.096197,2.943793
H,-12.395491,-2.656803,1.924658
H,-12.670053,-5.020383,0.762821
H,-6.292134,-1.959822,-2.307175
H,-6.720725,-3.357926,-4.289345
H,-11.494331,-5.122319,-5.862625
H,-13.067203,-6.301609,-7.343621
H,-12.283201,-8.190208,-8.741875
H,-9.905037,-8.883040,-8.666410
H,-8.314827,-7.683078,-7.194165
H,-10.914704,-6.344796,-3.882886

Final Gibbs Free Energy (Eh),-3928.12176078

Compound-4-3S-6S21

Atom,X,Y,Z
O,-12.697807,-6.087898,-0.075066
C,-11.769505,-5.362323,-0.436999
C,-11.154968,-4.353548,0.512737
C,-10.135291,-3.473023,0.179045
C,-9.655030,-2.422996,1.187187
C,-8.266210,-2.805253,1.676349
C,-7.285640,-1.928406,1.829001
Br,-5.542459,-2.538381,2.437999
C,-7.369368,-0.457884,1.555707
O,-6.605193,-0.188530,0.365164
C,-8.834039,-0.031132,1.412496
C,-9.623764,-1.012635,0.551325
C,-10.614692,-2.374372,2.410887
C,-11.075330,-3.748389,2.861801
N,-11.724268,-4.399525,1.740740
C,-9.507655,-3.613983,-1.122758
N,-8.419782,-2.956086,-1.526351
C,-7.924362,-3.213326,-2.769454
C,-8.436895,-4.103563,-3.695306
C,-9.588738,-4.821552,-3.305227
C,-10.427388,-5.863481,-3.809243
C,-10.424423,-6.665365,-5.034542
C,-9.697665,-6.161377,-6.226875
C,-9.031200,-7.078486,-7.047052
C,-8.376436,-6.642147,-8.190322
C,-8.406594,-5.292149,-8.538679
C,-9.089883,-4.379603,-7.739342
C,-9.725611,-4.808847,-6.580216
O,-11.017446,-7.744452,-5.055518
N,-11.325302,-6.173287,-2.824236
C,-11.142105,-5.386330,-1.728281
C,-10.079755,-4.545156,-2.012353
H,-8.110112,-3.848445,1.922466
H,-6.919508,0.082806,2.393897
H,-6.476480,0.767300,0.312779
H,-9.267870,0.053928,2.411467
H,-8.854862,0.968284,0.971535
H,-9.159377,-1.070097,-0.429359
H,-10.649662,-0.665528,0.416312
H,-10.126076,-1.860072,3.237110
H,-11.497037,-1.792965,2.132789
H,-10.226683,-4.347890,3.214752
H,-11.790039,-3.666641,3.680014
H,-12.364466,-5.163532,1.903953
H,-7.035097,-2.647855,-3.024726
H,-7.954821,-4.231196,-4.652681
H,-9.021398,-8.125632,-6.773087
H,-7.844579,-7.351547,-8.811946
H,-7.901300,-4.953836,-9.434947
H,-9.126261,-3.333677,-8.016817
H,-10.262372,-4.098344,-5.965878
H,-12.017796,-6.907076,-2.921252

Final Gibbs Free Energy (Eh),-3928.1204261

Compound-4-3S-6S22

Atom,X,Y,Z
O,-13.025467,-5.640630,-0.256863
C,-11.940388,-5.101717,-0.483137
C,-11.288289,-4.195730,0.543755
C,-10.060194,-3.556607,0.381674
C,-9.549925,-2.719857,1.566003
C,-8.046384,-2.785818,1.728624
C,-7.255742,-1.774603,1.416996
Br,-5.353326,-1.908360,1.793661
C,-7.648620,-0.535460,0.656365
O,-6.955042,-0.503188,-0.598785
C,-9.170485,-0.477768,0.416782
C,-9.980050,-1.237824,1.455207
C,-10.124066,-3.315304,2.877050
C,-11.638504,-3.391155,2.850462
N,-12.046787,-4.102581,1.654763
C,-9.366969,-3.714508,-0.886162
N,-8.218959,-3.126430,-1.246689
C,-7.675733,-3.418859,-2.462932
C,-8.203902,-4.253003,-3.427218
C,-9.443057,-4.851425,-3.117008
C,-10.378838,-5.742073,-3.726085
C,-10.401417,-6.481706,-4.991300
C,-9.561451,-6.010051,-6.120047
C,-9.414789,-4.647368,-6.397081
C,-8.680059,-4.238096,-7.503687
C,-8.071456,-5.183536,-8.324890
C,-8.214958,-6.543689,-8.052082
C,-8.969001,-6.957011,-6.962771
O,-11.114801,-7.479420,-5.096550
N,-11.382369,-5.954048,-2.823142
C,-11.165935,-5.249673,-1.678179
C,-9.968147,-4.573306,-1.836430
H,-7.645432,-3.687502,2.176844
H,-7.312516,0.347539,1.202429
H,-7.239013,-1.329494,-1.032491
H,-9.480366,0.568286,0.383503
H,-9.366629,-0.899666,-0.569061
H,-11.040278,-1.175669,1.207281
H,-9.849882,-0.777777,2.440254
H,-9.717706,-4.319923,3.018127
H,-9.798876,-2.702231,3.718275
H,-12.012456,-3.932254,3.720378
H,-12.082440,-2.390804,2.871006
H,-12.901594,-4.640948,1.654814
H,-6.732892,-2.921605,-2.664732
H,-7.682630,-4.410635,-4.358989
H,-9.893249,-3.910623,-5.765574
H,-8.581300,-3.182510,-7.723380
H,-7.489181,-4.862417,-9.179803
H,-7.741014,-7.278471,-8.690803
H,-9.094871,-8.010457,-6.748044
H,-12.173766,-6.559235,-3.008837

Final Gibbs Free Energy (Eh),-3928.12084335

Compound-4-3S-6S23

Atom,X,Y,Z
O,-12.940981,-5.729244,-0.236001
C,-11.891979,-5.135617,-0.493197
C,-11.177199,-4.316947,0.564630
C,-9.989826,-3.614928,0.365630
C,-9.399092,-2.889030,1.584684
C,-7.885510,-2.905560,1.598603
C,-7.163804,-1.833269,1.326144
Br,-5.229899,-1.923050,1.503308
C,-7.671901,-0.535716,0.754516
O,-7.104379,-0.327104,-0.545923
C,-9.210754,-0.523035,0.664012
C,-9.886907,-1.424594,1.684329
C,-9.824314,-3.651865,2.865680
C,-11.331243,-3.787263,2.970720
N,-11.832617,-4.371968,1.741976
C,-9.407810,-3.615492,-0.966333
N,-8.336948,-2.919565,-1.369367
C,-7.908109,-3.046902,-2.657589
C,-8.473716,-3.826208,-3.646128
C,-9.619078,-4.561812,-3.276113
C,-10.584384,-5.412309,-3.896372
C,-10.785827,-5.887702,-5.268023
C,-9.637915,-5.886958,-6.208554
C,-9.869256,-5.586578,-7.555538
C,-8.821926,-5.619286,-8.465505
C,-7.542653,-5.980184,-8.043485
C,-7.312607,-6.304144,-6.709058
C,-8.353570,-6.247988,-5.789797
O,-11.900588,-6.276601,-5.616712
N,-11.526128,-5.710778,-2.952420
C,-11.220724,-5.133213,-1.757927
C,-10.046342,-4.421854,-1.938007
H,-7.413102,-3.831881,1.904162
H,-7.317141,0.294041,1.368198
H,-7.401078,-1.108771,-1.048162
H,-9.559342,0.505583,0.772554
H,-9.484820,-0.849813,-0.338973
H,-10.968264,-1.381796,1.549643
H,-9.670457,-1.071021,2.697595
H,-9.373761,-4.647241,2.849721
H,-9.439130,-3.124428,3.739052
H,-11.602203,-4.440416,3.801042
H,-11.800299,-2.814932,3.151639
H,-12.669699,-4.937258,1.757631
H,-7.032671,-2.454010,-2.900731
H,-8.050854,-3.841374,-4.638931
H,-10.867711,-5.316761,-7.874871
H,-8.999980,-5.366657,-9.503276
H,-6.727627,-6.012693,-8.756024
H,-6.322786,-6.598291,-6.383453
H,-8.172948,-6.508029,-4.755276
H,-12.338841,-6.284687,-3.145223

Final Gibbs Free Energy (Eh),-3928.12089296

Compound-4-3S-6S24

Atom,X,Y,Z
O,-12.575796,-6.194939,-0.113591
C,-11.692061,-5.418527,-0.481499
C,-11.022812,-4.479294,0.502009
C,-10.057522,-3.539417,0.166835
C,-9.540646,-2.548462,1.216347
C,-8.100891,-2.894747,1.563414
C,-7.151902,-1.982538,1.708415
Br,-5.339631,-2.547280,2.132073
C,-7.323438,-0.501567,1.558362
O,-6.674142,-0.106972,0.335253
C,-8.812342,-0.140925,1.565647
C,-9.624586,-1.093739,0.693432
C,-10.397011,-2.641496,2.512626
C,-10.768253,-4.067050,2.878934
N,-11.486658,-4.648164,1.762447
C,-9.532485,-3.551132,-1.187007
N,-8.517710,-2.804473,-1.625825
C,-8.141013,-2.915866,-2.930653
C,-8.696309,-3.751059,-3.882831
C,-9.749266,-4.585640,-3.447950
C,-10.621351,-5.584845,-3.980746
C,-10.831852,-6.136251,-5.321322
C,-9.746304,-6.022940,-6.327400
C,-8.406113,-6.208573,-5.974861
C,-7.418139,-6.167878,-6.951686
C,-7.759481,-5.920072,-8.278531
C,-9.094861,-5.733334,-8.634450
C,-10.086775,-5.799167,-7.665970
O,-11.901995,-6.681432,-5.592733
N,-11.456149,-5.976195,-2.969679
C,-11.176660,-5.307246,-1.816793
C,-10.139323,-4.435722,-2.100972
H,-7.879035,-3.944006,1.715135
H,-6.829757,-0.002250,2.397601
H,-6.590554,0.855129,0.347427
H,-9.166138,-0.154158,2.599127
H,-8.915629,0.886722,1.209024
H,-9.237564,-1.054944,-0.321129
H,-10.672539,-0.790127,0.664869
H,-9.860300,-2.176998,3.338464
H,-11.319361,-2.077627,2.355236
H,-9.870328,-4.655743,3.105558
H,-11.412417,-4.085838,3.757223
H,-12.100843,-5.436086,1.910045
H,-7.318792,-2.269855,-3.217646
H,-8.318320,-3.751232,-4.893986
H,-8.138697,-6.409176,-4.945909
H,-6.383069,-6.327371,-6.676923
H,-6.987038,-5.876560,-9.036467
H,-9.359568,-5.539648,-9.666425
H,-11.127052,-5.665422,-7.933589
H,-12.180120,-6.674969,-3.091426

Final Gibbs Free Energy (Eh),-3928.1203331

Compound-4-3S-6S25

Atom,X,Y,Z
O,-12.043568,-6.204210,-1.052527
C,-11.146057,-5.359551,-1.065473
C,-10.761128,-4.608895,0.197192
C,-9.759505,-3.643053,0.282516
C,-9.493054,-3.037636,1.669914
C,-8.029328,-2.729690,1.903332
C,-7.557156,-1.496055,1.901194
Br,-5.688426,-1.195013,2.345278
C,-8.292376,-0.258793,1.457466
O,-7.651978,0.292123,0.298618
C,-9.771818,-0.561638,1.146691
C,-10.321749,-1.754337,1.912587
C,-9.863034,-4.090258,2.746351
C,-11.296752,-4.564948,2.606557
N,-11.507483,-5.015074,1.244177
C,-9.057004,-3.276453,-0.935606
N,-8.133228,-2.314972,-1.071116
C,-7.546382,-2.118897,-2.286565
C,-7.818187,-2.801116,-3.456596
C,-8.814019,-3.792647,-3.368849
C,-9.455562,-4.716635,-4.244292
C,-9.249744,-4.904460,-5.680465
C,-9.760246,-6.138807,-6.339072
C,-9.685315,-7.392516,-5.721371
C,-10.124161,-8.527596,-6.394550
C,-10.654825,-8.417176,-7.676483
C,-10.729672,-7.170308,-8.296819
C,-10.273762,-6.038009,-7.637146
O,-8.665586,-4.034389,-6.323705
N,-10.376592,-5.405649,-3.500325
C,-10.361200,-4.986545,-2.202280
C,-9.391992,-4.002739,-2.101690
H,-7.387044,-3.571562,2.134329
H,-8.213382,0.506777,2.231127
H,-7.694451,-0.436323,-0.348910
H,-10.363551,0.331472,1.355455
H,-9.853002,-0.755431,0.076961
H,-11.361214,-1.922953,1.628987
H,-10.307323,-1.546890,2.987521
H,-9.190368,-4.945878,2.649363
H,-9.712428,-3.656513,3.735510
H,-11.492839,-5.399268,3.281088
H,-12.001289,-3.766252,2.859295
H,-12.181673,-5.742305,1.051334
H,-6.800709,-1.331066,-2.301985
H,-7.301079,-2.562998,-4.373913
H,-9.250815,-7.491875,-4.734898
H,-10.048619,-9.496993,-5.918377
H,-11.005090,-9.301080,-8.195058
H,-11.142362,-7.084373,-9.294216
H,-10.321124,-5.067255,-8.113475
H,-11.014147,-6.098291,-3.873182

Final Gibbs Free Energy (Eh),-3928.11924074

Compound-4-3S-6S26

Atom,X,Y,Z
O,-12.367978,-5.820839,-1.229320
C,-11.346696,-5.134012,-1.163715
C,-11.032541,-4.316742,0.076820
C,-9.900942,-3.520565,0.247735
C,-9.746760,-2.811606,1.602559
C,-8.305971,-2.723062,2.058680
C,-7.625175,-1.591358,2.036418
Br,-5.826564,-1.552203,2.773760
C,-8.045566,-0.308631,1.368700
O,-7.139912,-0.004427,0.298973
C,-9.486742,-0.399146,0.829021
C,-10.357678,-1.390424,1.584318
C,-10.462631,-3.656294,2.687661
C,-11.918473,-3.906512,2.343712
N,-11.989548,-4.477710,1.012891
C,-8.968156,-3.410015,-0.861045
N,-7.873866,-2.638114,-0.915029
C,-7.084841,-2.675528,-2.026815
C,-7.294429,-3.428308,-3.165900
C,-8.451725,-4.230409,-3.164928
C,-9.122894,-5.106551,-4.067274
C,-8.706569,-5.531275,-5.403970
C,-9.692848,-6.185650,-6.308393
C,-11.022583,-5.757057,-6.390995
C,-11.895195,-6.363321,-7.288317
C,-11.453243,-7.409091,-8.093359
C,-10.128699,-7.838580,-8.015818
C,-9.249186,-7.222798,-7.136901
O,-7.542113,-5.352405,-5.756164
N,-10.257234,-5.544448,-3.436336
C,-10.353149,-5.008671,-2.185746
C,-9.248619,-4.193720,-2.004159
H,-7.869822,-3.626944,2.467875
H,-7.953630,0.516421,2.077008
H,-7.206817,-0.784761,-0.282299
H,-9.933163,0.596607,0.853318
H,-9.429021,-0.697934,-0.217493
H,-11.351243,-1.419779,1.135699
H,-10.479163,-1.066090,2.622977
H,-9.947625,-4.614909,2.787083
H,-10.393078,-3.138707,3.645074
H,-12.364547,-4.610374,3.047261
H,-12.498134,-2.979375,2.394310
H,-12.746562,-5.101317,0.770597
H,-6.213422,-2.031052,-1.979877
H,-6.605199,-3.386418,-3.995830
H,-11.370301,-4.928337,-5.787497
H,-12.918354,-6.016534,-7.359423
H,-12.137096,-7.886215,-8.784443
H,-9.784379,-8.652076,-8.642038
H,-8.217698,-7.544878,-7.075190
H,-10.913122,-6.209055,-3.827777

Final Gibbs Free Energy (Eh),-3928.11920083

Compound-4-3S-6S27

Atom,X,Y,Z
O,-11.876383,-6.360355,-1.041633
C,-11.058336,-5.443200,-1.138619
C,-10.762367,-4.536572,0.041348
C,-9.892029,-3.454351,0.011791
C,-9.755034,-2.537928,1.232944
C,-8.403863,-2.781640,1.887568
C,-7.627417,-1.804839,2.331244
Br,-5.908858,-2.237803,3.132127
C,-7.933165,-0.339363,2.269095
O,-7.070255,0.246357,1.276092
C,-9.415947,-0.124245,1.948495
C,-9.888491,-1.049450,0.830686
C,-10.870969,-2.856421,2.268411
C,-11.119325,-4.344261,2.437405
N,-11.461916,-4.896672,1.142151
C,-9.090790,-3.255579,-1.182218
N,-8.108324,-2.361261,-1.316146
C,-7.434894,-2.297419,-2.499275
C,-7.653037,-3.084030,-3.617273
C,-8.668891,-4.054647,-3.502950
C,-9.245627,-5.085073,-4.303095
C,-8.886407,-5.492003,-5.660795
C,-9.817856,-6.353725,-6.440836
C,-9.276550,-7.335058,-7.278973
C,-10.111757,-8.135586,-8.045218
C,-11.492909,-7.947604,-8.000715
C,-12.036127,-6.958205,-7.186410
C,-11.204324,-6.167853,-6.400594
O,-7.813033,-5.123605,-6.135317
N,-10.207531,-5.699147,-3.541288
C,-10.289637,-5.124045,-2.307078
C,-9.361195,-4.097551,-2.278663
H,-8.100173,-3.815224,2.000058
H,-7.708097,0.109048,3.241495
H,-7.104357,1.204878,1.389534
H,-9.993329,-0.282704,2.862345
H,-9.554484,0.921532,1.663729
H,-9.287038,-0.863379,-0.054649
H,-10.930350,-0.845587,0.577292
H,-10.612952,-2.414520,3.229653
H,-11.798503,-2.391460,1.926129
H,-10.231838,-4.843961,2.845484
H,-11.947393,-4.522193,3.122745
H,-11.977974,-5.762541,1.079813
H,-6.653782,-1.545937,-2.530539
H,-7.058222,-2.957643,-4.509636
H,-8.203040,-7.469142,-7.313060
H,-9.689208,-8.905321,-8.678868
H,-12.143095,-8.568832,-8.604312
H,-13.106829,-6.799046,-7.163472
H,-11.633363,-5.385973,-5.786921
H,-10.750025,-6.501259,-3.837684

Final Gibbs Free Energy (Eh),-3928.1186573

Compound-4-3S-6S28

Atom,X,Y,Z
O,-11.468701,-6.695831,-0.919719
C,-10.834473,-5.648235,-1.061042
C,-10.476713,-4.788032,0.136636
C,-9.807089,-3.573122,0.069352
C,-9.597891,-2.731973,1.333876
C,-8.127154,-2.775129,1.719384
C,-7.450252,-1.707780,2.114847
Br,-5.565444,-1.881481,2.561682
C,-7.996070,-0.318844,2.247602
O,-7.442359,0.473243,1.180162
C,-9.527394,-0.349229,2.212217
C,-10.046508,-1.268130,1.110085
C,-10.433534,-3.313879,2.509849
C,-10.407250,-4.830598,2.563973
N,-10.899965,-5.337696,1.298680
C,-9.277044,-3.156256,-1.216112
N,-8.495595,-2.093938,-1.423886
C,-8.069476,-1.829437,-2.691086
C,-8.361168,-2.560736,-3.829580
C,-9.171257,-3.699386,-3.643864
C,-9.686373,-4.772422,-4.429951
C,-9.572233,-4.977392,-5.873142
C,-9.896499,-6.309176,-6.456283
C,-10.547439,-6.354066,-7.694283
C,-10.838901,-7.575478,-8.284815
C,-10.461962,-8.762205,-7.656856
C,-9.794040,-8.723697,-6.436385
C,-9.518294,-7.502434,-5.830664
O,-9.220007,-4.040009,-6.587431
N,-10.373295,-5.603208,-3.581131
C,-10.337976,-5.128037,-2.302621
C,-9.602441,-3.955536,-2.329327
H,-7.644467,-3.743876,1.677292
H,-7.668132,0.098643,3.204367
H,-7.609597,1.401218,1.389310
H,-9.889966,-0.664334,3.193621
H,-9.883364,0.672020,2.056742
H,-9.665173,-0.917194,0.155118
H,-11.136678,-1.237105,1.067029
H,-10.071667,-2.904223,3.451765
H,-11.470909,-2.994856,2.384400
H,-9.390220,-5.196290,2.753252
H,-11.049856,-5.200281,3.362263
H,-11.274778,-6.273585,1.239504
H,-7.440736,-0.950294,-2.778424
H,-7.975526,-2.264439,-4.793747
H,-10.829790,-5.427833,-8.177965
H,-11.358342,-7.605395,-9.234494
H,-10.684607,-9.714586,-8.121967
H,-9.485060,-9.643299,-5.955662
H,-8.977821,-7.481486,-4.892848
H,-10.871314,-6.436174,-3.870322

Final Gibbs Free Energy (Eh),-3928.11874993

Compound-4-3S-6S29

Atom,X,Y,Z
O,-13.049232,-5.713304,-0.264785
C,-11.966306,-5.178123,-0.512314
C,-11.291498,-4.276996,0.502754
C,-10.064941,-3.648153,0.314641
C,-9.544460,-2.756571,1.447600
C,-8.037499,-2.793971,1.586163
C,-7.269605,-1.727803,1.442043
Br,-5.370151,-1.866828,1.842907
C,-7.709658,-0.369249,0.955737
O,-6.864082,0.140419,-0.082796
C,-9.116797,-0.472209,0.375284
C,-10.026860,-1.291850,1.279303
C,-10.085557,-3.318602,2.790004
C,-11.600954,-3.410697,2.792061
N,-12.031684,-27640,1.625822
C,-9.383314,-3.831908,-0.950778
N,-8.215397,-3.284604,-1.290220
C,-7.692673,-3.560410,-2.516796
C,-8.253682,-4.361037,-3.494948
C,-9.503451,-4.941258,-3.185951
C,-10.456584,-5.819828,-3.786778
C,-10.497607,-6.558426,-5.050812
C,-9.652027,-6.099568,-6.181523
C,-9.070046,-7.055077,-7.021679
C,-8.310477,-6.653126,-8.111491
C,-8.151084,-5.295410,-8.387482
C,-8.749327,-4.341218,-7.568841
C,-9.489365,-4.739455,-6.461699
O,-11.226979,-7.544791,-5.155699
N,-11.453809,-6.024158,-2.872419
C,-11.219248,-5.323044,-1.728491
C,-10.018136,-4.657795,-1.903527
H,-7.612070,-3.741514,1.896158
H,-7.700343,0.330071,1.800671
H,-5.995711,0.331085,0.296066
H,-9.515168,0.535321,0.242456
H,-9.039221,-0.937607,-0.608186
H,-11.044488,-1.283375,0.889659
H,-10.057934,-0.828201,2.271164
H,-9.663191,-4.312826,2.954568
H,-9.755735,-2.674863,3.605921
H,-11.951239,-3.928554,3.685838
H,-12.050281,-2.412039,2.794444
H,-12.895867,-4.679443,1.649587
H,-6.737101,-3.086855,-2.714305
H,-7.743971,-4.513837,-4.434124
H,-9.208139,-8.106569,-6.804722
H,-7.844497,-7.394830,-8.748076
H,-7.564551,-4.983041,-9.242722
H,-8.638250,-3.287322,-7.790815
H,-9.959070,-3.995873,-5.831640
H,-12.251185,-6.623338,-3.051530

Final Gibbs Free Energy (Eh),-3928.12062964

Compound-4-3S-6S30

Atom,X,Y,Z
O,-12.938512,-5.831476,-0.247162
C,-11.896042,-5.234757,-0.525607
C,-11.171438,-4.403294,0.514095
C,-9.988463,-3.706708,0.289700
C,-9.413488,-2.895697,1.456132
C,-7.900000,-2.868801,1.469950
C,-7.193929,-1.755128,1.376850
Br,-5.263688,-1.831643,1.616271
C,-7.733123,-0.380244,1.067357
O,-6.996203,0.274267,0.027444
C,-9.174651,-0.502025,0.583584
C,-9.974173,-1.449403,1.466879
C,-9.813094,-3.606879,2.777632
C,-11.317798,-3.771038,2.895251
N,-11.817921,-4.422009,1.699554
C,-9.410402,-3.739793,-1.038377
N,-8.320062,-3.077007,-1.426911
C,-7.908246,-3.191369,-2.719702
C,-8.503118,-3.945820,-3.714482
C,-9.656991,-4.670696,-3.343710
C,-10.638123,-5.511147,-3.954225
C,-10.862516,-5.979043,-5.323908
C,-9.728288,-5.976155,-6.281786
C,-9.977331,-5.661872,-7.622390
C,-8.943842,-5.693014,-8.548178
C,-7.660890,-6.066450,-8.148650
C,-7.413419,-6.404077,-6.820719
C,-8.440349,-6.349276,-5.885568
O,-11.983335,-6.362959,-5.659376
N,-11.571949,-5.805570,-2.998574
C,-11.249939,-5.230892,-1.806648
C,-10.073107,-4.529102,-2.003252
H,-7.409768,-3.818957,1.648216
H,-7.689659,0.230627,1.977365
H,-6.106173,0.460548,0.354781
H,-9.627324,0.491219,0.577120
H,-9.150157,-0.871276,-0.442192
H,-11.017633,-1.459314,1.152786
H,-9.954031,-1.082317,2.498724
H,-9.338086,-4.590307,2.807444
H,-9.439635,-3.027631,3.622599
H,-11.568292,-4.388887,3.758600
H,-11.803548,-2.799561,3.034749
H,-12.664303,-4.971291,1.739151
H,-7.021755,-2.615037,-2.961108
H,-8.090572,-3.955863,-4.711928
H,-10.978613,-5.382715,-7.924517
H,-9.135520,-5.429621,-9.580849
H,-6.856803,-6.098029,-8.873558
H,-6.420912,-6.707785,-6.512472
H,-8.246124,-6.619265,-4.856050
H,-12.389260,-6.375058,-3.184433

Final Gibbs Free Energy (Eh),-3928.12039428

Compound-4-3S-6S31

Atom,X,Y,Z
O,-12.009549,-6.305265,-1.085561
C,-11.121206,-5.450643,-1.127046
C,-10.721810,-4.679700,0.116764
C,-9.726566,-3.708370,0.166141
C,-9.470916,-3.022471,1.512733
C,-8.013025,-2.677966,1.730966
C,-7.578201,-1.441790,1.904593
Br,-5.712233,-1.149747,2.375592
C,-8.391326,-0.180226,1.751337
O,-7.735225,0.798862,0.937014
C,-9.715313,-0.513001,1.070145
C,-10.350589,-1.755492,1.678270
C,-9.817238,-4.032360,2.640329
C,-11.243886,-4.538854,2.524173
N,-11.454984,-5.057004,1.186163
C,-9.034649,-3.370241,-1.061272
N,-8.094000,-2.432576,-1.195207
C,-7.536352,-2.227443,-2.420539
C,-7.843053,-2.898269,-3.592045
C,-8.841945,-3.887814,-3.492061
C,-9.498165,-4.818914,-4.349907
C,-9.319594,-5.018176,-5.787128
C,-9.849435,-6.254605,-6.427373
C,-9.760730,-7.505696,-5.806314
C,-10.219999,-8.642757,-6.462379
C,-10.784840,-8.536680,-7.729986
C,-10.873505,-7.292451,-8.353583
C,-10.397272,-6.158207,-7.711505
O,-8.743664,-26097,-6.448986
N,-10.404428,-5.507380,-3.584051
C,-10.368667,-5.079060,-2.289171
C,-9.401864,-4.091260,-2.216901
H,-7.334566,-3.518605,1.819697
H,-8.575488,0.244473,2.745793
H,-6.946066,1.104659,1.403612
H,-10.383267,0.345034,1.165793
H,-9.514374,-0.669822,0.009789
H,-11.329861,-1.929087,1.232747
H,-10.510928,-1.588921,2.748907
H,-9.127766,-4.878116,2.583505
H,-9.676748,-3.549802,3.607978
H,-11.423981,-5.341558,3.240410
H,-11.958385,-3.738079,2.742408
H,-12.136406,-5.784862,1.026133
H,-6.781644,-1.448804,-2.444382
H,-7.344216,-2.656711,-4.518807
H,-9.300772,-7.601159,-4.831020
H,-10.133899,-9.610216,-5.984008
H,-11.151128,-9.421999,-8.234954
H,-11.312758,-7.209880,-9.339886
H,-10.455132,-5.189507,-8.190890
H,-11.042987,-6.206684,-3.942128

Final Gibbs Free Energy (Eh),-3928.11873055

Compound-4-3S-6S32

Atom,X,Y,Z
O,-12.347888,-5.923235,-1.253187
C,-11.330044,-5.227640,-1.217450
C,-10.996360,-4.394957,0.005482
C,-9.863807,-3.597697,0.140429
C,-9.697817,-2.813611,1.446715
C,-8.252746,-2.691775,1.881241
C,-7.636417,-1.532601,2.036783
Br,-5.845151,-1.505119,2.796084
C,-8.179314,-0.176898,1.656693
O,-7.236740,0.602379,0.911123
C,-9.408990,-0.358999,0.772796
C,-10.349012,-1.408443,1.349120
C,-10.391243,-3.615648,2.581426
C,-11.850397,-3.890447,2.263852
N,-11.938992,-4.526285,0.963468
C,-8.944261,-3.514879,-0.975932
N,-7.836692,-2.771385,-1.021100
C,-7.069893,-2.798522,-2.146131
C,-7.310389,-3.533907,-3.294109
C,-8.474308,-4.329180,-3.284603
C,-9.164164,-5.206516,-42600
C,-8.775465,-5.636019,-5.514755
C,-9.779010,-6.297405,-6.395440
C,-9.352416,-7.343419,-7.221543
C,-10.248850,-7.965288,-8.078988
C,-11.573363,-7.532976,-8.137621
C,-11.998555,-6.478388,-7.335087
C,-11.108861,-5.866069,-6.458808
O,-7.619034,-5.456758,-5.893815
N,-10.289501,-5.641779,-3.519614
C,-10.364756,-5.100014,-2.269918
C,-9.256119,-4.286151,-2.115084
H,-7.756684,-3.618640,2.145285
H,-8.449314,0.364755,2.571607
H,-6.494378,0.819417,1.490716
H,-9.918659,0.601837,0.680007
H,-9.066500,-0.658443,-0.218471
H,-11.256064,-1.466067,0.747866
H,-10.652210,-1.102407,2.356167
H,-9.867137,-4.564438,2.719395
H,-10.317546,-3.053468,3.512815
H,-12.285623,-4.558189,3.008304
H,-12.429911,-2.961301,2.276619
H,-12.708846,-5.144956,0.753133
H,-6.188870,-2.167335,-2.102949
H,-6.634423,-3.488922,-4.135018
H,-8.320743,-7.667526,-7.175048
H,-9.917607,-8.785702,-8.703278
H,-12.270388,-8.014855,-8.812074
H,-13.021919,-6.129467,-7.391683
H,-11.443725,-5.031144,-5.856541
H,-10.951198,-6.307816,-3.898379

Final Gibbs Free Energy (Eh),-3928.11890428

Compound-4-3S-6S33

Atom,X,Y,Z
O,-13.060407,-5.675286,-0.265603
C,-11.965256,-5.161567,-0.505569
C,-11.277205,-4.278506,0.515814
C,-10.037621,-3.673071,0.335397
C,-9.506545,-2.793146,1.472688
C,-8.000978,-2.856227,1.619459
C,-7.204252,-1.808501,1.486752
Br,-5.319851,-2.001267,1.918186
C,-7.621239,-0.442277,1.023086
O,-6.670253,0.035576,0.061159
C,-9.024406,-0.518986,0.416459
C,-9.964781,-1.320870,1.304963
C,-10.063341,-3.349213,2.811303
C,-11.580235,-3.412872,2.806214
N,-12.019024,-19923,1.636882
C,-9.353710,-3.866554,-0.927505
N,-8.172820,-3.342687,-1.259575
C,-7.649606,-3.626212,-2.484203
C,-8.222267,-4.411710,-3.467859
C,-9.485810,-4.965925,-3.167181
C,-10.454541,-5.822014,-3.775749
C,-10.506342,-6.555240,-5.042459
C,-9.646261,-6.113215,-6.168649
C,-9.086456,-7.080232,-7.010841
C,-8.313521,-6.693906,-8.096886
C,-8.118223,-5.339713,-8.367074
C,-8.694219,-4.373521,-7.546536
C,-9.447764,-4.756704,-6.443178
O,-11.257668,-7.524601,-5.153043
N,-11.460232,-6.008186,-2.866913
C,-11.216326,-5.316374,-1.719310
C,-10.000599,-4.676037,-1.886247
H,-7.596735,-3.812010,1.932319
H,-7.624280,0.236653,1.885671
H,-6.889956,0.956743,-0.127877
H,-9.402424,0.496905,0.278262
H,-8.938749,-0.985163,-0.565738
H,-10.977162,-1.293478,0.902524
H,-10.000063,-0.859333,2.297763
H,-9.660524,-4.351730,2.974503
H,-9.725089,-2.714309,3.630697
H,-11.944656,-3.925279,3.697500
H,-12.010742,-2.405881,2.808223
H,-12.895145,-4.651630,1.653765
H,-6.682978,-3.172801,-2.675131
H,-7.710990,-4.572798,-4.404764
H,-9.252379,-8.128572,-6.798305
H,-7.864986,-7.445015,-8.734983
H,-7.521195,-5.039260,-9.219328
H,-8.555273,-3.322010,-7.764116
H,-9.900567,-4.003576,-5.812106
H,-12.268544,-6.590889,-3.051360

Final Gibbs Free Energy (Eh),-3928.11951232

Compound-4-3S-6S34

Atom,X,Y,Z
O,-12.942377,-5.800183,-0.258466
C,-11.888314,-5.221546,-0.532011
C,-11.154402,-4.402859,0.510603
C,-9.959144,-3.725702,0.291217
C,-9.373818,-2.925097,1.459752
C,-7.860054,-2.929650,1.480927
C,-7.119035,-1.836325,1.403433
Br,-5.200158,-1.982774,1.669767
C,-7.629214,-0.450522,1.127351
O,-6.771627,0.182327,0.167684
C,-9.066098,-0.536964,0.607618
C,-9.907445,-1.468655,1.468186
C,-9.792820,-3.628212,2.779840
C,-11.301028,-3.763742,2.889105
N,-11.804638,-4.412896,1.694186
C,-9.377444,-3.766775,-1.035182
N,-8.275499,-3.120885,-1.419681
C,-7.861150,-3.241551,-2.711170
C,-8.464500,-3.985722,-3.708531
C,-9.631153,-4.692109,-3.342093
C,-10.624390,-5.515273,-3.956713
C,-10.852447,-5.978317,-5.327324
C,-9.716186,-5.995235,-6.282289
C,-9.957223,-5.679709,-7.624033
C,-8.922350,-5.729559,-8.547416
C,-7.646560,-6.122841,-8.144223
C,-7.407438,-6.461513,-6.815072
C,-8.435333,-6.388184,-5.882348
O,-11.978951,-6.342709,-5.665959
N,-11.565800,-5.795215,-3.004250
C,-11.237733,-5.227644,-1.810588
C,-10.048865,-4.545270,-2.002755
H,-7.394223,-3.892284,1.657094
H,-7.603650,0.125921,2.061183
H,-7.045682,1.105918,0.101709
H,-9.496344,0.467490,0.598157
H,-9.026953,-0.900275,-0.419589
H,-10.944393,-1.455357,1.133199
H,-9.900223,-1.106745,2.502037
H,-9.337077,-4.620634,2.813327
H,-9.412857,-3.055391,3.626259
H,-11.569335,-4.370867,3.754620
H,-11.768827,-2.782078,3.018699
H,-12.661097,-4.946520,1.730226
H,-6.964625,-2.679485,-2.949185
H,-8.049070,-4.001616,-4.704685
H,-10.953193,-5.385121,-7.928968
H,-9.107500,-5.465349,-9.581066
H,-6.841494,-6.169037,-8.867254
H,-6.420652,-6.780596,-6.504023
H,-8.247977,-6.659301,-4.851878
H,-12.391830,-6.351060,-3.192825

Final Gibbs Free Energy (Eh),-3928.11900199
Compound 4
Compound-5-2R-3R-6R-8S-Conformer_01

Atom,X,Y,Z
O,-3.461561,-2.769462,-0.182920
C,-3.348577,-1.543517,-0.096587
C,-2.134978,-0.772989,0.013575
N,-0.821503,-1.150526,0.053742
C,-0.078394,-0.037052,0.240658
C,1.392974,-0.108264,0.263135
C,2.138218,0.932514,1.013848
C,3.409113,1.322792,0.569376
C,19344,2.261194,1.264392
C,3.637667,2.809242,2.444909
O,4.406318,3.723545,3.095389
C,2.385397,2.412151,2.916966
C,1.641727,1.489105,2.197591
O,1.993910,-1.001090,-0.336714
C,-0.924338,1.141431,0.319241
C,-2.210771,0.616861,0.154488
C,-3.373888,1.364170,0.157528
N,-3.258817,2.700672,0.345353
C,-2.013307,3.275642,0.481889
C,-0.845908,2.546026,0.463589
C,-4.611180,-0.685995,-0.067230
C,-4.595034,0.691532,-0.019214
C,-5.884809,1.483466,0.050986
C,-6.985026,0.698257,-0.648063
C,-7.012381,-0.593757,0.171669
N,-5.794791,-1.338114,-0.053210
C,-6.239220,1.537980,1.532126
S,-7.153711,0.051469,1.946598
C,-5.817277,2.501319,2.348134
C,-5.014640,3.690628,1.871887
O,-3.886611,3.939850,2.708235
C,-4.484879,3.538441,0.418846
H,-4.238483,4.515037,0.012951
C,-5.605791,2.896613,-0.405738
O,-6.222481,3.495711,-1.251329
H,3.805830,0.889875,-0.339894
H,5.121451,2.580059,0.910243
H,3.955562,4.033464,3.893568
H,2.000160,2.827491,3.841090
H,0.676034,1.183336,2.577369
H,-2.018939,4.346020,0.611158
H,0.088081,3.076633,0.573440
H,-7.940628,1.213771,-0.588670
H,-6.739148,0.492928,-1.689610
H,-7.871253,-1.229079,-0.012974
H,-5.785329,-2.345499,0.031363
H,-6.049325,2.485392,3.406873
H,-5.657399,4.577939,1.856757
H,-4.194005,4.387091,3.507193

Final Gibbs Free Energy (Eh),-1899.71115478
