# Supplementary material for: Novel Discorhabdin Derivatives from Antarctic Sponges of the Genus Latrunculia: Expanding the Chemical Diversity of Polar Marine Natural Products
Source: Mar Drugs. 2025 Oct 15;23(10):401. doi: 10.3390/md23100401 (PMC12565582; doi:10.3390/md23100401)
Supplement: Supplementary file 1 [file marinedrugs-23-00401-s001.zip › Compound 5 Geometry Optimized Carte.txt]

Conformer: Disco-5-2R-3S-6R-7S01
Atom	X	Y	Z
C	-2.403368	-1.24745	-0.374446
C	-1.052768	-1.512133	-0.244065
C	-0.157736	-0.526013	0.197187
C	-0.658799	0.750041	0.482687
C	-2.008524	1.032898	0.335452
C	-2.886532	0.031666	-0.083887
O	-4.222167	0.245437	-0.23114
C	1.283516	-0.869673	0.273483
C	2.175286	-0.175261	1.207976
O	1.752784	-1.758839	-0.446991
C	3.62692	-0.245819	1.173885
C	4.006278	0.53433	2.269249
C	2.863624	1.005272	2.927467
N	1.754545	0.561399	2.259416
C	5.312401	0.736725	2.673044
C	5.544467	1.519186	3.818758
C	4.46586	1.966047	4.554939
C	3.008217	1.76703	4.140073
C	6.965553	1.703007	4.311172
C	7.013371	2.972653	5.156669
C	6.015743	2.65987	6.270367
N	4.679908	2.583564	5.736671
O	2.117226	2.228994	4.859156
C	7.897561	1.616535	3.107695
C	7.683621	0.239236	2.451975
C	7.938894	-0.912654	3.458495
C	7.621867	-0.671762	4.848177
C	7.173844	0.537216	5.257121
C	4.67431	-0.84068	0.437506
C	5.972473	-0.639042	0.856597
N	6.289828	0.129246	1.955971
S	6.614867	0.959566	6.872418
O	8.34482	-1.988994	3.031182
O	9.239023	1.74138	3.543606
H	-3.095061	-2.015244	-0.697147
H	-0.67377	-2.499016	-0.475095
H	0.011301	1.531073	0.808704
H	-2.386463	2.027509	0.543597
H	-4.443552	1.156772	0.006516
H	8.005717	3.140082	5.567333
H	6.695019	3.845788	4.586607
H	6.042618	3.334532	7.118292
H	3.879012	2.798813	6.315815
H	7.638978	2.404584	2.395504
H	8.351835	0.110609	1.604104
H	7.72987	-1.50377	5.532706
H	4.500003	-1.456377	-0.4321
H	6.818054	-1.075715	0.347531
H	9.798823	1.911878	2.774769
Final Gibbs Free Energy (Eh)	-1899.733468
Conformer: Disco-5-2R-3S-6R-7S02
Atom	X	Y	Z
C	-2.43268	-1.081493	-0.354545
C	-1.085307	-1.371086	-0.227855
C	-0.173468	-0.402851	0.21331
C	-0.652488	0.882267	0.503749
C	-1.995938	1.188931	0.36121
C	-2.892537	0.205064	-0.059349
O	-4.203778	0.551613	-0.168388
C	1.261636	-0.773028	0.28462
C	2.168692	-0.097877	1.21836
O	1.712498	-1.668722	-0.439537
C	3.618583	-0.197739	1.181759
C	4.015446	0.573776	2.277022
C	2.883588	1.067144	2.937546
N	1.764701	0.646352	2.271018
C	5.325964	0.748262	2.679576
C	5.575675	1.524021	3.826241
C	4.507471	1.992773	4.563983
C	3.045504	1.824704	4.150614
C	7.000711	1.676585	4.317967
C	7.076476	2.944101	5.164445
C	6.073246	2.651868	6.278726
N	4.735674	2.604431	5.746151
O	2.165195	2.304575	4.871103
C	7.93001	1.570852	3.11395
C	7.685623	0.19942	2.456718
C	7.915845	-0.958881	3.46191
C	7.605305	-0.712436	4.85208
C	7.184435	0.505679	5.26272
C	4.652443	-0.813759	0.443615
C	5.955043	-0.639709	0.861327
N	6.289625	0.12067	1.961092
S	6.636537	0.938725	6.878987
O	8.297274	-2.043613	3.033256
O	9.274137	1.665525	3.549454
H	-3.132785	-1.842792	-0.679579
H	-0.725266	-2.36409	-0.463018
H	0.032776	1.649807	0.830279
H	-2.363393	2.185374	0.571384
H	-4.726354	-0.206423	-0.466377
H	8.072474	3.089748	5.574547
H	6.776803	3.824467	4.595354
H	6.115284	3.32511	7.12716
H	3.940068	2.835542	6.326457
H	7.688884	2.365272	2.40267
H	8.350852	0.057304	1.608686
H	7.695606	-1.547319	5.535664
H	4.464162	-1.42503	-0.426181
H	6.790732	-1.093433	0.350866
H	9.83711	1.825021	2.780554
Final Gibbs Free Energy (Eh)	-1899.733469
Conformer: Disco-5-2R-3S-6R-7S03
Atom	X	Y	Z
C	-2.324673	-0.147959	-0.932284
C	-0.947802	-0.061198	-1.044256
C	-0.120419	-0.165455	0.081825
C	-0.717306	-0.38428	1.331353
C	-2.092768	-0.493888	1.452273
C	-2.902083	-0.367726	0.321864
O	-4.247463	-0.470622	0.497046
C	1.34877	-0.11152	-0.11792
C	2.237312	0.346806	0.955287
O	1.845838	-0.4479	-1.199258
C	3.677057	0.147335	0.982205
C	4.063138	0.798621	2.15654
C	2.935175	1.337934	2.786753
N	1.828897	1.049983	2.033517
C	5.35547	0.833813	2.644857
C	5.594775	1.507416	3.856315
C	4.523364	2.013378	4.564302
C	3.081882	2.001014	4.055622
C	6.994881	1.51003	4.435169
C	7.117023	2.706077	5.375444
C	6.027223	2.421369	6.407254
N	4.725636	2.522293	5.798451
O	2.200076	2.506639	4.756449
C	7.985101	1.411854	3.280223
C	7.675457	0.11321	2.511679
C	7.755783	-1.125983	3.440768
C	7.380389	-0.951051	4.825857
C	7.029866	0.266117	5.300413
C	4.701934	-0.505696	0.263549
C	5.98499	-0.473264	0.767753
N	6.309506	0.180554	1.93688
S	6.417514	0.630995	6.91068
O	8.078852	-2.205991	2.956019
O	9.302781	1.364952	3.796632
H	-2.957922	-0.04857	-1.806877
H	-0.497089	0.099184	-2.014918
H	-0.100004	-0.483255	2.211423
H	-2.552736	-0.678328	2.414802
H	-4.705291	-0.368732	-0.34916
H	8.094219	2.740028	5.850079
H	6.922701	3.645346	4.85698
H	6.069469	3.028739	7.304057
H	3.917138	2.783465	6.347301
H	7.851863	2.27026	2.616263
H	8.376176	-0.024498	1.691826
H	7.364462	-1.835441	5.450478
H	4.521669	-1.034088	-0.660703
H	6.81228	-0.960761	0.275207
H	9.923287	1.526494	3.073982
Final Gibbs Free Energy (Eh)	-1899.733619
Conformer: Disco-5-2R-3S-6R-7S04
Atom	X	Y	Z
C	-2.265592	-0.134668	-1.091268
C	-0.886596	-0.075321	-1.169349
C	-0.088478	-0.164976	-0.019056
C	-0.719553	-0.341514	1.21848
C	-2.101154	-0.423054	1.306463
C	-2.879028	-0.310196	0.152588
O	-4.238153	-0.367821	0.177837
C	1.385733	-0.13836	-0.183404
C	2.257339	0.328546	0.900086
O	1.902452	-0.503757	-1.246033
C	3.694737	0.117629	0.955368
C	4.066034	0.784295	2.125762
C	2.931899	1.342277	2.728022
N	1.836437	1.052019	1.960055
C	5.350798	0.820291	2.633644
C	5.575233	1.512938	3.837152
C	4.49593	2.036608	4.519755
C	3.062636	2.024963	3.988233
C	6.966464	1.51841	4.437143
C	7.080462	2.729237	5.359323
C	5.973596	2.466924	6.378943
N	4.682089	2.564598	5.748443
O	2.173209	2.54813	4.666221
C	7.973177	1.396405	3.298849
C	7.668865	0.086509	2.547457
C	7.729891	-1.137293	3.498089
C	7.333918	-0.937596	4.874083
C	6.982011	0.288815	5.323086
C	4.726817	-0.553091	0.26382
C	6.00185	-0.520232	0.787878
N	6.311954	0.150597	1.951236
S	6.346863	0.683066	6.917581
O	8.056063	-2.226502	3.036579
O	9.283025	1.352414	3.834872
H	-2.880217	-0.04666	-1.978177
H	-0.407667	0.052481	-2.131283
H	-0.127589	-0.428946	2.116928
H	-2.581537	-0.57491	2.266471
H	-4.553485	-0.479932	1.085666
H	8.050572	2.766373	5.848088
H	6.898574	3.660655	4.822534
H	6.005328	3.088738	7.266221
H	3.866794	2.839454	6.280272
H	7.853727	2.243999	2.618518
H	8.381001	-0.067535	1.740405
H	7.30427	-1.811358	5.513001
H	4.557992	-1.094732	-0.654888
H	6.833783	-1.020237	0.31615
H	9.914425	1.496121	3.117855
Final Gibbs Free Energy (Eh)	-1899.733698
Conformer: Disco-5-2R-3S-6R-7S05
Atom	X	Y	Z
C	-2.430807	-1.237207	-0.335729
C	-1.083454	-1.517917	-0.205216
C	-0.173305	-0.535667	0.213062
C	-0.655593	0.75253	0.475181
C	-2.001854	1.051119	0.327205
C	-2.895224	0.054001	-0.068944
O	-4.228431	0.282872	-0.215694
C	1.263496	-0.897052	0.290428
C	2.167985	-0.196598	1.208065
O	1.718035	-1.805959	-0.414631
C	3.618487	-0.28528	1.16897
C	4.012088	0.509861	2.248304
C	2.878173	1.006379	2.903006
N	1.760876	0.564291	2.247513
C	5.32226	0.703918	2.642703
C	5.568612	1.501605	3.774468
C	4.498792	1.97337	4.507996
C	3.037085	1.787291	4.101729
C	6.99416	1.671734	4.256633
C	7.062695	2.952373	5.084279
C	6.066372	2.668423	6.207292
N	4.72709	2.603432	5.680411
O	2.154879	2.272963	4.815991
C	7.923294	1.551062	3.043382
C	7.687948	0.171429	2.415809
C	7.930639	-0.970135	3.438836
C	7.62415	-0.702553	4.825645
C	7.1924	0.518291	5.217288
C	4.655516	-0.905891	0.439217
C	5.957955	-0.71186	0.84846
N	6.289523	0.072985	1.931957
S	6.646623	0.969669	6.82983
O	8.316845	-2.058513	3.024555
O	9.297829	1.60019	3.384361
H	-3.134266	-2.001599	-0.640589
H	-0.718926	-2.514308	-0.418161
H	0.026522	1.530484	0.783218
H	-2.365077	2.054885	0.516807
H	-4.436862	1.202037	0.002825
H	8.058287	3.113094	5.492544
H	6.75446	3.82255	4.504108
H	6.106409	3.354867	7.045192
H	3.932438	2.841122	6.259324
H	7.670693	2.328663	2.31801
H	8.350426	0.022979	1.567856
H	7.724097	-1.525019	5.522818
H	4.470169	-1.535106	-0.418337
H	6.795817	-1.166879	0.342794
H	9.563672	2.523474	3.47863
Final Gibbs Free Energy (Eh)	-1899.733396
Conformer: Disco-5-2R-3S-6R-7S06
Atom	X	Y	Z
C	-1.993361	1.202492	0.355766
C	-0.652531	0.884272	0.497946
C	-0.187895	-0.410078	0.225817
C	-1.111437	-1.375618	-0.196511
C	-2.456224	-1.074154	-0.322665
C	-2.901724	0.221545	-0.046
O	-4.209769	0.580021	-0.15539
C	1.243496	-0.794449	0.29714
C	2.162674	-0.113817	1.214828
O	1.680985	-1.707504	-0.413468
C	3.610911	-0.234324	1.175152
C	4.022429	0.552859	2.253603
C	2.8999	1.074402	2.908591
N	1.772953	0.656451	2.254076
C	5.336524	0.716147	2.648893
C	5.600862	1.507599	3.781076
C	4.541903	2.004193	4.514024
C	3.076386	1.85159	4.10736
C	7.029686	1.643971	4.264451
C	7.127711	2.92275	5.09205
C	6.124214	2.662455	6.214375
N	4.784133	2.628742	5.686606
O	2.20533	2.357404	4.821277
C	7.957084	1.500575	3.052287
C	7.688955	0.127058	2.424478
C	7.903443	-1.019813	3.447854
C	7.602531	-0.74462	4.834392
C	7.199877	0.486283	5.225512
C	4.633556	-0.879761	0.446581
C	5.93995	-0.715786	0.856267
N	6.289134	0.062075	1.939258
S	6.664136	0.950866	6.837671
O	8.263516	-2.117294	3.03407
O	9.331906	1.515621	3.395585
H	-2.349702	2.205835	0.551795
H	0.041874	1.649598	0.810049
H	-0.762581	-2.375864	-0.417375
H	-3.165268	-1.833296	-0.633041
H	-4.741676	-0.176892	-0.439539
H	8.126552	3.059909	5.500971
H	6.840784	3.79996	4.511518
H	6.179754	3.347994	7.05214
H	3.995004	2.884995	6.26514
H	7.725226	2.284187	2.326456
H	8.348674	-0.037204	1.577307
H	7.682442	-1.569096	5.531767
H	4.433678	-1.505593	-0.410154
H	6.767255	-1.190651	0.351501
H	9.622239	2.432064	3.483612
Final Gibbs Free Energy (Eh)	-1899.733354
Conformer: Disco-5-2R-3S-6R-7S07
Atom	X	Y	Z
C	-2.098414	-0.460953	1.475517
C	-0.722581	-0.369399	1.344514
C	-0.131201	-0.176407	0.088189
C	-0.964238	-0.07889	-1.034262
C	-2.341351	-0.147304	-0.912486
C	-2.913329	-0.341644	0.348372
O	-4.258679	-0.425626	0.533789
C	1.337267	-0.143526	-0.12031
C	2.236167	0.323916	0.940282
O	1.824789	-0.505432	-1.197692
C	3.673068	0.105295	0.966585
C	4.072318	0.776238	2.125251
C	2.954043	1.343786	2.748127
N	1.841137	1.054811	2.004982
C	5.366494	0.803056	2.60906
C	5.618635	1.49536	3.806939
C	4.556631	2.029621	4.50833
C	3.113907	2.029909	4.003254
C	7.020044	1.483961	4.380746
C	7.163167	2.693574	5.300836
C	6.072407	2.442531	6.340905
N	4.770666	2.554388	5.733882
O	2.241506	2.561801	4.696359
C	8.009476	1.345863	3.218078
C	7.67683	0.04304	2.480014
C	7.738988	-1.18199	3.430793
C	7.370485	-0.975367	4.813047
C	7.039087	0.255618	5.265969
C	4.686029	-0.578778	0.260001
C	5.971105	-0.553909	0.759398
N	6.309118	0.121695	1.912298
S	6.437503	0.655731	6.872533
O	8.041988	-2.27502	2.963098
O	9.35607	1.225374	3.642202
H	-2.554439	-0.625718	2.443471
H	-0.100847	-0.462881	2.222142
H	-0.517816	0.061736	-2.009974
H	-2.978961	-0.053037	-1.784483
H	-4.721203	-0.329434	-0.31053
H	8.141152	2.721169	5.776697
H	6.982439	3.627616	4.768141
H	6.127041	3.064436	7.227027
H	3.968828	2.839931	6.280312
H	7.887235	2.191911	2.53673
H	8.372836	-0.117875	1.661608
H	7.342349	-1.847703	5.453979
H	4.495241	-1.124919	-0.651743
H	6.789658	-1.063433	0.274661
H	9.707556	2.106778	3.819364
Final Gibbs Free Energy (Eh)	-1899.733413
Conformer: Disco-5-2R-3S-6R-7S08
Atom	X	Y	Z
C	-2.283137	-0.136764	-1.070042
C	-0.903989	-0.095527	-1.156797
C	-0.100558	-0.177988	-0.00976
C	-0.726412	-0.327962	1.233859
C	-2.108392	-0.391421	1.330845
C	-2.891426	-0.286657	0.179667
O	-4.251003	-0.328024	0.213062
C	1.372931	-0.173496	-0.182194
C	2.255596	0.303045	0.887939
O	1.87928	-0.566211	-1.240026
C	3.690015	0.073229	0.942264
C	4.075259	0.758746	2.097053
C	2.951354	1.344811	2.692051
N	1.848864	1.053883	1.934388
C	5.362245	0.786776	2.599562
C	5.60044	1.49769	3.789271
C	4.531071	2.049226	4.465659
C	3.096279	2.050409	3.938206
C	6.993233	1.488848	4.383765
C	7.128738	2.712386	5.286474
C	6.021469	2.483113	6.314283
N	4.729571	2.591867	5.68592
O	2.216939	2.599711	4.608573
C	7.998993	1.32718	3.238243
C	7.670681	0.014276	2.516185
C	7.713592	-1.195413	3.487418
C	7.325068	-0.964827	4.860432
C	6.992819	0.27476	5.288564
C	4.709669	-0.627317	0.261909
C	5.987066	-0.601768	0.780506
N	6.311553	0.089959	1.927683
S	6.369312	0.703319	6.879369
O	8.019096	-2.297101	3.042276
O	9.338458	1.206803	3.684463
H	-2.901809	-0.054393	-1.954677
H	-0.42915	0.012021	-2.123239
H	-0.130259	-0.409434	2.130157
H	-2.584969	-0.523272	2.295683
H	-4.562675	-0.424185	1.12396
H	8.099806	2.743349	5.776082
H	6.960042	3.638465	4.736251
H	6.066109	3.118847	7.191085
H	3.921525	2.892217	6.214973
H	7.891273	2.162825	2.541806
H	8.377523	-0.162754	1.710462
H	7.283137	-1.826645	5.514694
H	4.529685	-1.186056	-0.644345
H	6.809908	-1.123088	0.316026
H	9.69338	2.089344	3.848511
Final Gibbs Free Energy (Eh)	-1899.733369
Conformer: Disco-5-2R-3S-6R-7S09
Atom	X	Y	Z
C	-0.174924	0.775913	-1.2028
C	0.142655	0.705707	0.143601
C	-0.293063	-0.36767	0.931116
C	-1.063708	-1.370682	0.330346
C	-1.366872	-1.324046	-1.019081
C	-0.922509	-0.245881	-1.791062
O	-1.194394	-0.141252	-3.119487
C	-0.027699	-0.437134	2.389498
C	1.239419	0.115655	2.900701
O	-0.843645	-0.960138	3.149935
C	2.519142	0.216753	2.218494
C	3.362012	0.739709	3.205696
C	2.63908	0.918544	4.390229
N	1.346496	0.522161	4.18457
C	4.719187	0.953393	3.04963
C	5.448139	1.4589	4.142098
C	4.812424	1.618519	5.356271
C	3.316962	1.388097	5.571384
C	6.944993	1.651554	4.005762
C	7.385864	2.685888	5.037991
C	6.971496	2.030156	6.353641
N	5.535488	1.958405	6.444779
O	2.840734	1.582564	6.693004
C	7.253145	1.936677	2.540478
C	6.744665	0.73807	1.717756
C	7.392427	-0.588942	2.191091
C	7.7231	-0.711231	3.592944
C	7.52362	0.320874	4.444145
C	3.137504	-0.115302	0.990522
C	4.491803	0.093547	0.851614
N	5.272814	0.61956	1.858652
S	7.738583	0.298796	6.191521
O	7.549072	-1.491933	1.375036
O	8.65213	2.078222	2.373886
H	0.148566	1.613283	-1.807626
H	0.713937	1.508045	0.590952
H	-1.413999	-2.199156	0.932328
H	-1.944876	-2.116003	-1.481895
H	-1.723261	-0.895903	-3.415196
H	8.461249	2.84151	5.009816
H	6.869483	3.636075	4.89943
H	7.381549	2.486489	7.247261
H	5.075853	1.954198	7.345878
H	6.72525	2.842747	2.231465
H	6.969467	0.874684	0.662849
H	8.104405	-1.66674	3.930784
H	2.597741	-0.532346	0.153279
H	5.02164	-0.146677	-0.057262
H	8.820856	2.476736	1.509976
Final Gibbs Free Energy (Eh)	-1899.7315
Conformer: Disco-5-2R-3S-6R-7S10
Atom	X	Y	Z
C	-1.359629	-1.452569	-1.013155
C	-1.043701	-1.525198	0.330698
C	-0.292348	-0.517355	0.951533
C	0.108865	0.585193	0.189246
C	-0.222211	0.680973	-1.153775
C	-0.949145	-0.344323	-1.761291
O	-1.291314	-0.316871	-3.077152
C	-0.011391	-0.61299	2.405306
C	1.242069	-0.029583	2.917069
O	-0.802614	-1.17869	3.161193
C	2.513169	0.119321	2.227998
C	3.34549	0.658733	3.215193
C	2.625042	0.803216	4.405786
N	1.344607	0.366056	4.204474
C	4.692612	0.923164	3.050545
C	5.41115	1.44588	4.141515
C	4.779698	1.571814	5.361941
C	3.294458	1.287594	5.585716
C	6.898451	1.69516	3.994678
C	7.309607	2.735129	5.033485
C	6.930691	2.051713	6.345945
N	5.498924	1.926853	6.447697
O	2.82015	1.455942	6.712356
C	7.183665	2.005309	2.529903
C	6.712806	0.796835	1.699397
C	7.414427	-0.509085	2.153801
C	7.760071	-0.632997	3.552005
C	7.529294	0.382529	4.415126
C	3.132726	-0.17776	0.991683
C	4.477881	0.078949	0.845147
N	5.247974	0.621859	1.851709
S	7.758281	0.351423	6.160626
O	7.597236	-1.397964	1.327792
O	8.575227	2.199098	2.354104
H	-1.921207	-2.240511	-1.498769
H	-1.367142	-2.376878	0.915105
H	0.663368	1.390898	0.651206
H	0.079736	1.545848	-1.733186
H	-0.957188	0.489192	-3.495492
H	8.37818	2.930943	4.998226
H	6.756935	3.666625	4.908885
H	7.331084	2.514296	7.240722
H	5.046667	1.902694	7.35216
H	6.620793	2.894538	2.23376
H	6.922824	0.951876	0.643982
H	8.178718	-1.577166	3.877251
H	2.60062	-0.60369	0.153969
H	5.008807	-0.132918	-0.070125
H	8.723186	2.607696	1.491115
Final Gibbs Free Energy (Eh)	-1899.731479
Conformer: Disco-5-2R-3S-6R-7S11
Atom	X	Y	Z
C	-0.203407	0.748038	-1.202679
C	0.126087	0.692028	0.141467
C	-0.314183	-0.365896	0.94721
C	-1.101023	-1.368367	0.366835
C	-1.416396	-1.33615	-0.980198
C	-0.968058	-0.272786	-1.770351
O	-1.251868	-0.181642	-3.097231
C	-0.037345	-0.417721	2.404044
C	1.237513	0.134077	2.897316
O	-0.850404	-0.924691	3.178294
C	2.513621	0.211331	2.205242
C	3.367292	0.745139	3.177134
C	2.653645	0.952492	4.362727
N	1.356336	0.563429	4.172545
C	4.725521	0.942146	3.009296
C	5.466303	1.457228	4.088737
C	4.839761	1.644965	5.303699
C	3.343143	1.436313	5.531377
C	6.964026	1.624457	3.938697
C	7.426614	2.668376	4.951852
C	7.011481	2.039465	6.280673
N	5.575117	1.990903	6.381987
O	2.875715	1.655758	6.652115
C	7.267293	1.880231	2.458672
C	6.740804	0.678041	1.665318
C	7.371428	-0.651752	2.157325
C	7.70804	-0.754701	3.559035
C	7.526465	0.294219	4.393945
C	3.121638	-0.149978	0.980415
C	4.477021	0.043212	0.829514
N	5.269183	0.581211	1.82149
S	7.752962	0.295693	6.140508
O	7.507924	-1.569946	1.355067
O	8.653557	1.963234	2.177612
H	0.123358	1.573827	-1.821501
H	0.710327	1.493821	0.572741
H	-1.454624	-2.184971	0.982923
H	-2.007357	-2.127666	-1.427137
H	-1.793136	-0.932998	-3.378512
H	8.505284	2.807536	4.920215
H	6.924666	3.624569	4.801545
H	7.434008	2.50425	7.164084
H	5.121492	2.010107	7.285922
H	6.746746	2.785687	2.13604
H	6.961257	0.795785	0.608072
H	8.077986	-1.709525	3.911147
H	2.573081	-0.577504	0.154228
H	4.998527	-0.218809	-0.078143
H	8.966676	2.845934	2.412586
Final Gibbs Free Energy (Eh)	-1899.731214
Conformer: Disco-5-2R-3S-6R-7S12
Atom	X	Y	Z
C	-1.406744	-1.466728	-0.972843
C	-1.080999	-1.523458	0.369377
C	-0.31536	-0.514137	0.970119
C	0.09009	0.573809	0.18923
C	-0.250542	0.653795	-1.152422
C	-0.991459	-0.373206	-1.739835
O	-1.343092	-0.361498	-3.053345
C	-0.023315	-0.592348	2.422616
C	1.237237	-0.007965	2.916345
O	-0.810569	-1.14462	3.192382
C	2.504528	0.119611	2.215905
C	3.348088	0.668155	3.188297
C	2.637543	0.837393	4.381667
N	1.35153	0.409192	4.195763
C	4.696856	0.915423	3.011076
C	5.428436	1.4443	4.089967
C	4.806564	1.594871	5.312505
C	3.319821	1.331553	5.550114
C	6.917381	1.668966	3.927951
C	7.350899	2.716425	4.950446
C	6.97184	2.055743	6.274637
N	5.539077	1.954208	6.388386
O	2.854852	1.521689	6.677276
C	7.196318	1.954434	2.448425
C	6.706694	0.743694	1.644505
C	7.392843	-0.566987	2.11266
C	7.746102	-0.675403	3.509942
C	7.533217	0.354858	4.360465
C	3.113547	-0.205194	0.98146
C	4.460102	0.036297	0.821817
N	5.241744	0.589519	1.81378
S	7.774519	0.342011	6.105073
O	7.556312	-1.468916	1.297127
O	8.575598	2.090575	2.154902
H	-1.979392	-2.256063	-1.443022
H	-1.407776	-2.363677	0.968353
H	0.65588	1.380645	0.635276
H	0.054971	1.507588	-1.746256
H	-1.004312	0.435052	-3.485948
H	8.423357	2.895837	4.910839
H	6.8124	3.655115	4.81756
H	7.385778	2.524302	7.160118
H	5.093773	1.946804	7.296592
H	6.640075	2.844368	2.142552
H	6.911443	0.883106	0.586721
H	8.154599	-1.62025	3.846
H	2.572368	-0.640459	0.154405
H	4.9825	-0.195838	-0.093428
H	8.859775	2.980511	2.398666
Final Gibbs Free Energy (Eh)	-1899.731172
Conformer: Disco-5-2R-3S-6R-7S13
Atom	X	Y	Z
C	-0.139788	-1.985205	0.173775
C	0.209249	-0.890514	0.946923
C	-0.217646	0.398833	0.603827
C	-1.015637	0.5606	-0.535523
C	-1.351901	-0.522356	-1.328802
C	-0.911245	-1.802085	-0.97523
O	-1.208681	-2.904883	-1.713407
C	0.088018	1.579836	1.447892
C	1.370137	1.609928	2.175804
O	-0.70609	2.518206	1.527098
C	2.639008	1.013779	1.791705
C	3.507216	1.445168	2.801074
C	2.798413	2.212857	3.731024
N	1.497194	2.315534	3.320364
C	4.844752	1.105448	2.886643
C	5.588416	1.58234	3.981461
C	4.939853	2.282352	4.97837
C	3.467967	2.689686	4.91363
C	7.03861	1.167588	4.125922
C	7.742594	2.198091	5.004458
C	6.947971	2.11368	6.306238
N	5.608843	2.605041	6.10543
O	2.989698	3.340445	5.846743
C	7.603402	0.922061	2.731672
C	6.747129	-0.173872	2.069626
C	6.737092	-1.471694	2.91858
C	6.823488	-1.334145	4.355245
C	6.967727	-0.116846	4.927407
C	3.216948	0.210396	0.781321
C	4.548057	-0.128374	0.883955
N	5.349395	0.299569	1.921011
S	6.950912	0.244499	6.650753
O	6.604696	-2.549141	2.346435
O	8.946008	0.485409	2.841327
H	0.178848	-2.983228	0.445909
H	0.801051	-1.044198	1.839275
H	-1.360374	1.551303	-0.802179
H	-1.950958	-0.387801	-2.222367
H	-1.744113	-2.662188	-2.482147
H	8.782904	1.931685	5.172484
H	7.679959	3.199261	4.57722
H	7.403297	2.603638	7.159167
H	5.091067	3.0228	6.867408
H	7.535312	1.843689	2.14753
H	7.126619	-0.4114	1.07885
H	6.737997	-2.237624	4.945948
H	2.660353	-0.164063	-0.064943
H	5.041352	-0.752828	0.155176
H	9.361681	0.544023	1.971116
Final Gibbs Free Energy (Eh)	-1899.731604
Conformer: Disco-5-2R-3S-6R-7S14
Atom	X	Y	Z
C	-1.31959	-0.459848	-1.427454
C	-0.963144	0.63756	-0.666014
C	-0.201707	0.489251	0.501694
C	0.165786	-0.79959	0.903522
C	-0.207045	-1.910074	0.161781
C	-0.940912	-1.741265	-1.013874
O	-1.319931	-2.787295	-1.796057
C	0.126195	1.687446	1.312627
C	1.392937	1.697806	2.067158
O	-0.636827	2.653964	1.342826
C	2.646668	1.044394	1.730434
C	3.509653	1.479387	2.742672
C	2.81079	2.303799	3.630655
N	1.522549	2.438058	3.189515
C	4.833973	1.100901	2.864202
C	5.573783	1.592249	3.955044
C	4.930762	2.346261	4.915614
C	3.474951	2.800147	4.808411
C	7.008847	1.14181	4.137153
C	7.728021	2.181929	4.991575
C	6.911357	2.163818	6.282303
N	5.590057	2.685792	6.043058
O	3.002768	3.49996	5.708407
C	7.588145	0.832371	2.761746
C	6.710086	-0.25995	2.122579
C	6.649493	-1.527378	3.014248
C	6.718697	-1.343583	4.446734
C	6.88901	-0.112114	4.980191
C	3.216183	0.189001	0.758571
C	4.533335	-0.18863	0.897598
N	5.32961	0.248322	1.934798
S	6.855412	0.308626	6.689882
O	6.492136	-2.619144	2.476606
O	8.91507	0.360108	2.90894
H	-1.887775	-0.345246	-2.341802
H	-1.26116	1.630219	-0.978014
H	0.728464	-0.942476	1.816293
H	0.068608	-2.906425	0.487676
H	-1.000495	-3.621348	-1.423753
H	8.757879	1.893358	5.185374
H	7.699437	3.169292	4.530024
H	7.367055	2.67016	7.125416
H	5.075645	3.150067	6.77985
H	7.557728	1.73486	2.145318
H	7.098062	-0.541977	1.146852
H	6.597808	-2.223836	5.065625
H	2.662782	-0.194873	-0.085588
H	5.019015	-0.852388	0.199124
H	9.349428	0.386923	2.046459
Final Gibbs Free Energy (Eh)	-1899.731586
Conformer: Disco-5-2R-3S-6R-7S15
Atom	X	Y	Z
C	-2.412523	-1.240421	-0.367655
C	-1.064421	-1.513664	-0.229072
C	-0.162818	-0.527235	0.197698
C	-0.654252	0.757512	0.45988
C	-2.001214	1.048692	0.303789
C	-2.88614	0.047369	-0.100588
O	-4.219661	0.268993	-0.255282
C	1.27557	-0.880185	0.283876
C	2.168697	-0.178018	1.211244
O	1.740743	-1.783524	-0.421356
C	3.620021	-0.255317	1.181319
C	4.000115	0.534837	2.269158
C	2.858113	1.019495	2.918409
N	1.748596	0.573301	2.252426
C	5.30666	0.744556	2.667532
C	5.539737	1.544541	3.800818
C	4.461772	2.002296	4.531175
C	3.003784	1.79945	4.119253
C	6.961379	1.736685	4.288151
C	7.009764	3.018052	5.115571
C	6.013372	2.720676	6.234705
N	4.67703	2.636461	5.703523
O	2.113626	2.275281	4.830212
C	7.891422	1.634112	3.084493
C	7.677955	0.247524	2.448559
C	7.936078	-0.889709	3.471004
C	7.620574	-0.629536	4.85763
C	7.171742	0.584577	5.250029
C	4.666753	-0.858114	0.450534
C	5.965203	-0.65214	0.866525
N	6.283463	0.128994	1.956567
S	6.614006	1.02935	6.859778
O	8.342649	-1.971559	3.058577
O	9.233532	1.766257	3.516159
H	-3.109567	-2.008084	-0.678948
H	-0.692725	-2.507382	-0.442072
H	0.021295	1.538627	0.77431
H	-2.371575	2.049811	0.493522
H	-4.434708	1.186189	-0.034939
H	8.002555	3.191377	5.522653
H	6.690498	3.88299	4.53366
H	6.040783	3.407079	7.073114
H	3.876866	2.862524	6.279391
H	7.630871	2.411749	2.361677
H	8.34515	0.107896	1.601647
H	7.730226	-1.451762	5.553612
H	4.491863	-1.48276	-0.412569
H	6.810382	-1.094585	0.36177
H	9.791361	1.929946	2.744434
Final Gibbs Free Energy (Eh)	-1899.733551
Conformer: Disco-5-2R-3S-6R-7S16
Atom	X	Y	Z
C	-2.324578	-0.148852	-0.93886
C	-0.947204	-0.069133	-1.050546
C	-0.121302	-0.165995	0.077199
C	-0.720017	-0.370013	1.328313
C	-2.09602	-0.472827	1.449099
C	-2.903873	-0.354341	0.316809
O	-4.249815	-0.450268	0.491977
C	1.34839	-0.121087	-0.121385
C	2.237168	0.347557	0.946993
O	1.845197	-0.474044	-1.197544
C	3.675801	0.142089	0.979387
C	4.06257	0.806864	2.145931
C	2.935876	1.360061	2.766382
N	1.829742	1.066805	2.015104
C	5.354869	0.846581	2.633739
C	5.59541	1.537544	3.83518
C	4.525077	2.056894	4.53496
C	3.083997	2.042297	4.025004
C	6.995283	1.54486	4.414566
C	7.120288	2.753936	5.33753
C	6.029155	2.486886	6.372867
N	4.728117	2.58253	5.761897
O	2.203667	2.56296	4.716509
C	7.985692	1.427413	3.261662
C	7.673165	0.118823	2.511545
C	7.749968	-1.107077	3.458331
C	7.374034	-0.911354	4.840594
C	7.026411	0.313368	5.297479
C	4.699411	-0.523086	0.270123
C	5.982073	-0.487614	0.775088
N	6.307605	0.181294	1.935327
S	6.41431	0.703127	6.902037
O	8.070931	-2.19473	2.989611
O	9.303107	1.384313	3.779206
H	-2.95671	-0.055068	-1.814884
H	-0.495115	0.079901	-2.022385
H	-0.103816	-0.462984	2.20984
H	-2.557514	-0.646055	2.412977
H	-4.706772	-0.354517	-0.355404
H	8.097332	2.791952	5.812149
H	6.928675	3.686142	4.805503
H	6.072552	3.106905	7.260907
H	3.920275	2.855527	6.305969
H	7.855324	2.276608	2.585401
H	8.374107	-0.03198	1.69421
H	7.355336	-1.786742	5.477678
H	4.518487	-1.062955	-0.647336
H	6.80839	-0.983871	0.289698
H	9.924145	1.53866	3.055466
Final Gibbs Free Energy (Eh)	-1899.733625
Conformer: Disco-5-2R-3S-6R-7S17
Atom	X	Y	Z
C	-2.10556	-0.400195	1.303371
C	-0.723368	-0.327496	1.216524
C	-0.089672	-0.167963	-0.021912
C	-0.885539	-0.085947	-1.174273
C	-2.265004	-0.136339	-1.097516
C	-2.881137	-0.295155	0.147227
O	-4.240636	-0.344733	0.171223
C	1.384987	-0.152046	-0.184113
C	2.257127	0.325855	0.893958
O	1.901148	-0.53588	-1.240493
C	3.693414	0.109766	0.954182
C	4.06578	0.789837	2.116513
C	2.933166	1.361048	2.709252
N	1.837643	1.065299	1.943578
C	5.350827	0.831216	2.623012
C	5.576958	1.541152	3.816122
C	4.498966	2.077378	4.490916
C	3.065851	2.06281	3.958834
C	6.968298	1.552128	4.41577
C	7.08516	2.775456	5.320864
C	5.977599	2.529873	6.344163
N	4.686327	2.621641	5.712189
O	2.178172	2.600159	4.627852
C	7.974497	1.411959	3.279219
C	7.667604	0.092329	2.546284
C	7.726593	-1.117987	3.514078
C	7.330725	-0.89823	4.887159
C	6.981089	0.335034	5.318792
C	4.724051	-0.572208	0.271542
C	5.998985	-0.535426	0.795549
N	6.310579	0.150442	1.949675
S	6.34659	0.753063	6.907459
O	8.051016	-2.214195	3.068259
O	9.284431	1.372663	3.81552
H	-2.588158	-0.539082	2.264235
H	-0.133096	-0.408785	2.116695
H	-0.404613	0.02881	-2.136861
H	-2.877865	-0.05409	-1.986199
H	-4.557663	-0.44586	1.079736
H	8.055334	2.817055	5.809111
H	6.905338	3.699653	4.771076
H	6.010703	3.163915	7.222673
H	3.871979	2.908301	6.239232
H	7.856922	2.250258	2.587165
H	8.379468	-0.074056	1.741468
H	7.299193	-1.762981	5.53811
H	4.55426	-1.125242	-0.640157
H	6.829816	-1.043445	0.330481
H	9.915813	1.510441	3.097357
Final Gibbs Free Energy (Eh)	-1899.733657
Conformer: Disco-5-2R-3S-6R-7S18
Atom	X	Y	Z
C	-0.205585	-1.991027	0.239519
C	0.174055	-0.880111	0.974017
C	-0.227725	0.406645	0.59298
C	-1.029851	0.549521	-0.546051
C	-1.396173	-0.550599	-1.301506
C	-0.983563	-1.828185	-0.908137
O	-1.315309	-2.948349	-1.60431
C	0.105082	1.605661	1.400334
C	1.388166	1.6292	2.126942
O	-0.66827	2.563055	1.452458
C	2.645343	1.001023	1.755954
C	3.522364	1.439971	2.754226
C	2.828902	2.241572	3.667002
N	1.529283	2.358789	3.25456
C	4.854394	1.080916	2.844659
C	5.607383	1.56856	3.92769
C	4.97227	2.299766	4.910811
C	3.508126	2.732516	4.838364
C	7.049721	1.131351	4.075611
C	7.772328	2.166204	4.93403
C	6.979259	2.118735	6.238933
N	5.648727	2.630338	6.031086
O	3.042631	3.412137	5.757292
C	7.607448	0.846887	2.676879
C	6.735523	-0.245228	2.044945
C	6.706686	-1.52713	2.919053
C	6.798901	-1.362164	4.352137
C	6.961314	-0.135687	4.899918
C	3.207535	0.164057	0.764197
C	4.533464	-0.19329	0.871432
N	5.344706	0.246814	1.895719
S	6.952564	0.256806	6.617063
O	6.554872	-2.612292	2.367137
O	8.928982	0.334867	2.695684
H	0.092285	-2.986703	0.542083
H	0.769133	-1.0184	1.866709
H	-1.354662	1.5386	-0.842139
H	-1.999859	-0.431366	-2.1941
H	-1.854528	-2.720712	-2.374999
H	8.808885	1.886346	5.110167
H	7.726541	3.160617	4.489122
H	7.444861	2.616617	7.08168
H	5.14149	3.07469	6.785011
H	7.548809	1.756107	2.072867
H	7.10859	-0.505932	1.058522
H	6.700891	-2.252207	4.961008
H	2.642777	-0.221234	-0.07179
H	5.014903	-0.841792	0.155907
H	9.54713	1.070037	2.793925
Final Gibbs Free Energy (Eh)	-1899.731492
Conformer: Disco-5-2R-3S-6R-7S19
Atom	X	Y	Z
C	-1.348852	-0.480649	-1.410429
C	-0.973501	0.626868	-0.673148
C	-0.21607	0.490797	0.498644
C	0.127251	-0.795114	0.930088
C	-0.26522	-1.915018	0.212976
C	-0.993789	-1.759073	-0.967752
O	-1.389742	-2.815253	-1.72758
C	0.134616	1.700968	1.28163
C	1.40362	1.70627	2.032327
O	-0.610429	2.681836	1.290467
C	2.643858	1.021373	1.707287
C	3.519509	1.46798	2.703296
C	2.840402	2.328659	3.572096
N	1.552338	2.473927	3.133559
C	4.837954	1.070998	2.827499
C	5.591908	1.578167	3.90076
C	4.967733	2.368436	4.844347
C	3.519821	2.845304	4.732473
C	7.019147	1.106382	4.084074
C	7.761789	2.155236	4.908223
C	6.953139	2.183574	6.204099
N	5.640439	2.72412	5.959201
O	3.064417	3.576073	5.616442
C	7.584011	0.748469	2.705278
C	6.686902	-0.341692	2.10667
C	6.60824	-1.585307	3.031845
C	6.69102	-1.365038	4.45815
C	6.884584	-0.12272	4.958133
C	3.193088	0.130147	0.756298
C	4.504681	-0.265807	0.898269
N	5.314521	0.186225	1.918315
S	6.868743	0.339961	6.657628
O	6.426551	-2.686694	2.522721
O	8.889174	0.198689	2.761733
H	-1.9134	-0.376403	-2.328274
H	-1.25262	1.61765	-1.0078
H	0.686383	-0.927674	1.846632
H	-0.008147	-2.908796	0.561206
H	-1.084588	-3.646107	-1.336628
H	8.787926	1.854225	5.108686
H	7.748772	3.131386	4.422665
H	7.423333	2.702011	7.031773
H	5.138567	3.214647	6.687618
H	7.560324	1.633669	2.064208
H	7.0642	-0.654178	1.137017
H	6.559258	-2.226287	5.101096
H	2.628787	-0.267086	-0.074326
H	4.975102	-0.955854	0.21507
H	9.527051	0.919103	2.840639
Final Gibbs Free Energy (Eh)	-1899.731378
Conformer: Disco-5-2R-3S-6R-7S20
Atom	X	Y	Z
C	-2.282049	-0.142034	-1.077555
C	-0.902539	-0.109258	-1.162301
C	-0.101626	-0.181111	-0.0128
C	-0.730436	-0.311668	1.231494
C	-2.112911	-0.366609	1.326725
C	-2.89333	-0.272611	0.172857
O	-4.253173	-0.306457	0.204351
C	1.372199	-0.186518	-0.182599
C	2.255394	0.30144	0.881869
O	1.878271	-0.59721	-1.233719
C	3.688858	0.067034	0.940891
C	4.075354	0.76605	2.087155
C	2.953037	1.364437	2.672802
N	1.850344	1.067836	1.917674
C	5.3625	0.798626	2.588814
C	5.602365	1.525843	3.768316
C	4.534326	2.08958	4.436631
C	3.099754	2.08765	3.908624
C	6.99509	1.521747	4.363062
C	7.133424	2.757074	5.249147
C	6.025246	2.544648	6.279694
N	4.733923	2.648401	5.649374
O	2.222028	2.649944	4.570261
C	8.000605	1.341891	3.220033
C	7.669235	0.020096	2.515884
C	7.709252	-1.176244	3.503614
C	7.320641	-0.926047	4.873222
C	6.991232	0.320063	5.284254
C	4.706997	-0.644543	0.269833
C	5.984341	-0.615194	0.788408
N	6.310291	0.090834	1.926369
S	6.368092	0.7717	6.868727
O	8.012451	-2.284607	3.073785
O	9.339679	1.224236	3.668155
H	-2.898696	-0.067814	-1.964327
H	-0.425439	-0.016705	-2.129183
H	-0.136292	-0.384806	2.129835
H	-2.591903	-0.483516	2.292294
H	-4.566808	-0.389673	1.115841
H	8.104454	2.792233	5.738522
H	6.967123	3.675978	4.686319
H	6.07141	3.191973	7.147876
H	3.92645	2.958389	6.173738
H	7.895191	2.168373	2.512402
H	8.375829	-0.169445	1.712808
H	7.276287	-1.778829	5.539044
H	4.525984	-1.214456	-0.629218
H	6.805971	-1.144431	0.3308
H	9.696872	2.108011	3.820101
Final Gibbs Free Energy (Eh)	-1899.733284
Conformer: Disco-5-2R-3S-6R-7S21
Atom	X	Y	Z
C	-2.025005	1.161833	0.395245
C	-0.677046	0.867794	0.520546
C	-0.189609	-0.412688	0.223468
C	-1.097921	-1.389309	-0.206557
C	-2.449428	-1.112376	-0.315979
C	-2.917529	0.16975	-0.014525
O	-4.233176	0.503835	-0.107131
C	1.249511	-0.769895	0.276351
C	2.163615	-0.085696	1.196917
O	1.698608	-1.663152	-0.45183
C	3.613602	-0.176896	1.142392
C	4.019419	0.598954	2.231409
C	2.892879	1.086883	2.905012
N	1.76842	0.658014	2.252962
C	5.333587	0.779497	2.618724
C	5.592187	1.5567	3.762203
C	4.530348	2.022682	4.511159
C	3.064551	1.846737	4.115189
C	7.020665	1.72068	4.236604
C	7.099598	2.993935	5.073592
C	6.113416	2.70189	6.202985
N	4.769819	2.638762	5.6888
O	2.19038	2.323004	4.8454
C	7.949703	1.603063	3.026838
C	7.692257	0.231314	2.374185
C	7.918436	-0.927272	3.380447
C	7.653587	-0.660251	4.777732
C	7.223434	0.55796	5.187624
C	4.641647	-0.788815	0.393194
C	5.948319	-0.608618	0.795733
N	6.291914	0.154885	1.890486
S	6.699433	0.99645	6.807502
O	8.264908	-2.023503	2.953228
O	9.319571	1.753632	3.345263
H	-2.39911	2.1547	0.61053
H	0.004965	1.641606	0.838868
H	-0.731629	-2.378821	-0.446654
H	-3.146493	-1.88008	-0.632379
H	-4.751807	-0.259123	-0.399415
H	8.099994	3.150173	5.469989
H	6.786306	3.868159	4.502592
H	6.161031	3.380368	7.046928
H	3.980123	2.870562	6.276943
H	7.715763	2.391807	2.311797
H	8.352732	0.08677	1.523767
H	7.763618	-1.487399	5.467805
H	4.446348	-1.402149	-0.47358
H	6.780037	-1.059493	0.276429
H	9.557922	1.15574	4.068414
Final Gibbs Free Energy (Eh)	-1899.732737
Conformer: Disco-5-2R-3S-6R-7S22
Atom	X	Y	Z
C	-2.417123	-1.284207	-0.336366
C	-1.061703	-1.531966	-0.224524
C	-0.173382	-0.535907	0.208212
C	-0.687036	0.732595	0.505015
C	-2.042125	0.99841	0.376846
C	-2.912652	-0.012285	-0.035176
O	-4.252464	0.185525	-0.164861
C	1.27276	-0.862263	0.263884
C	2.171121	-0.157351	1.184496
O	1.741729	-1.74706	-0.462118
C	3.622677	-0.219289	1.132121
C	4.011342	0.566153	2.220553
C	2.874245	1.032226	2.891864
N	1.759543	0.579547	2.239128
C	5.321011	0.77243	2.610287
C	5.562315	1.555432	3.753528
C	4.490197	2.001309	4.500114
C	3.02885	1.796395	4.101637
C	6.986344	1.746415	4.231192
C	7.039523	3.021154	5.068045
C	6.056354	2.710988	6.195205
N	4.715312	2.62245	5.677916
O	2.144192	2.255577	4.83016
C	7.920657	1.645674	3.023963
C	7.69032	0.26931	2.370926
C	7.936182	-0.884348	3.378194
C	7.662483	-0.62207	4.774674
C	7.20841	0.587965	5.183071
C	4.663841	-0.811852	0.385511
C	5.965961	-0.605562	0.790125
N	6.292644	0.165799	1.884557
S	6.672633	1.016973	6.801592
O	8.305036	-1.973777	2.952295
O	9.286656	1.820714	3.346464
H	-3.103072	-2.059672	-0.652937
H	-0.673248	-2.51312	-0.463963
H	-0.022838	1.520981	0.825218
H	-2.430099	1.987244	0.593835
H	-4.481398	1.093794	0.077354
H	8.03591	3.196115	5.466698
H	6.7112	3.889264	4.496167
H	6.089188	3.390583	7.038952
H	3.919986	2.838906	6.264359
H	7.674469	2.430074	2.308305
H	8.354997	0.136921	1.521785
H	7.786463	-1.44678	5.465303
H	4.482141	-1.430044	-0.480775
H	6.807224	-1.040878	0.272917
H	9.534421	1.22371	4.067249
Final Gibbs Free Energy (Eh)	-1899.73278
Conformer: Disco-5-2R-3S-6R-7S23
Atom	X	Y	Z
C	-2.34895	-0.173033	-0.899836
C	-0.973697	-0.081023	-1.02636
C	-0.134255	-0.179083	0.091327
C	-0.717189	-0.397419	1.347508
C	-2.090869	-0.512297	1.482984
C	-2.912413	-0.391757	0.360809
O	-4.255536	-0.498912	0.550222
C	1.332421	-0.118743	-0.124063
C	2.230194	0.348336	0.93771
O	1.819852	-0.456861	-1.209194
C	3.671586	0.159796	0.947548
C	4.066932	0.81602	2.116156
C	2.942534	1.347971	2.759022
N	1.829601	1.05041	2.019485
C	5.364753	0.861885	2.588347
C	5.612823	1.538916	3.796013
C	4.546433	2.039295	4.51578
C	3.098956	2.014435	4.024942
C	7.019253	1.558654	4.356438
C	7.143366	2.761938	5.28675
C	6.071512	2.47311	6.335873
N	4.760537	2.553704	5.745622
O	2.221998	2.514826	4.735394
C	8.005608	1.452245	3.192163
C	7.687228	0.150629	2.430974
C	7.769082	-1.087278	3.36198
C	7.439358	-0.896373	4.758077
C	7.077973	0.321584	5.23052
C	4.692657	-0.486051	0.217396
C	5.981571	-0.443617	0.706008
N	6.315215	0.214488	1.870113
S	6.489921	0.689854	6.846378
O	8.061553	-2.175099	2.876937
O	9.362536	1.477679	3.590666
H	-2.991637	-0.07832	-1.768025
H	-0.533758	0.078867	-2.002026
H	-0.0904	-0.491865	2.221342
H	-2.54002	-0.696201	2.450708
H	-4.722497	-0.3992	-0.291247
H	8.126746	2.809928	5.748227
H	6.932879	3.695558	4.764631
H	6.119641	3.086538	7.228225
H	3.957714	2.814651	6.302914
H	7.870567	2.301863	2.52252
H	8.382407	0.012763	1.607433
H	7.445783	-1.77458	5.391506
H	4.505287	-1.016754	-0.704097
H	6.806397	-0.925597	0.204072
H	9.511848	0.835721	4.299528
Final Gibbs Free Energy (Eh)	-1899.732985
Conformer: Disco-5-2R-3S-6R-7S24
Atom	X	Y	Z
C	-2.294133	-0.167319	-1.051358
C	-0.917008	-0.094891	-1.148759
C	-0.10218	-0.173391	-0.009383
C	-0.714394	-0.35168	1.237376
C	-2.09376	-0.446122	1.344777
C	-2.888591	-0.345116	0.201397
O	-4.246538	-0.416875	0.245467
C	1.369282	-0.134641	-0.194136
C	2.251713	0.341257	0.876824
O	1.874798	-0.498358	-1.262624
C	3.690823	0.138414	0.915354
C	4.072336	0.809624	2.080003
C	2.942317	1.362854	2.6944
N	1.839545	1.064776	1.939928
C	5.362271	0.851071	2.573819
C	5.59591	1.544903	3.774735
C	4.522054	2.0662	4.468054
C	3.0832	2.047669	3.952257
C	6.992594	1.560658	4.359101
C	7.111671	2.777124	5.272745
C	6.019512	2.514056	6.307721
N	4.719792	2.597488	5.693496
O	2.199002	2.567773	4.639279
C	7.997953	1.427226	3.213997
C	7.680738	0.116842	2.46736
C	7.736466	-1.106945	3.418656
C	7.383435	-0.891478	4.80547
C	7.024815	0.336724	5.25283
C	4.71803	-0.528932	0.213693
C	5.998711	-0.490446	0.723783
N	6.318763	0.183627	1.882547
S	6.412728	0.735033	6.852561
O	8.028949	-2.204484	2.956036
O	9.347932	1.446483	3.635902
H	-2.921836	-0.088248	-1.929909
H	-0.452721	0.034367	-2.117651
H	-0.109329	-0.430704	2.127834
H	-2.559219	-0.599434	2.311837
H	-4.5484	-0.530591	1.157683
H	8.087502	2.823914	5.750117
H	6.918115	3.704158	4.732671
H	6.058044	3.14066	7.191327
H	3.909816	2.873651	6.232815
H	7.882762	2.267465	2.528977
H	8.388191	-0.039335	1.657614
H	7.371163	-1.759656	5.452488
H	4.541423	-1.07282	-0.702215
H	6.82734	-0.988057	0.243853
H	9.479112	0.813302	4.356149
Final Gibbs Free Energy (Eh)	-1899.733123
Conformer: Disco-5-2R-3S-6R-7S25
Atom	X	Y	Z
C	-1.351874	-0.527473	-1.325441
C	-1.014815	0.559904	-0.538427
C	-0.219834	0.403876	0.60371
C	0.203204	-0.884181	0.956277
C	-0.146788	-1.983117	0.189621
C	-0.914976	-1.805821	-0.962516
O	-1.212881	-2.912916	-1.694052
C	0.087131	1.5899	1.440554
C	1.369889	1.62343	2.166861
O	-0.706506	2.529038	1.514365
C	2.63629	1.019099	1.788375
C	3.506065	1.45587	2.794149
C	2.800775	2.237379	3.715322
N	1.50006	2.340742	3.304082
C	4.844746	1.120344	2.877396
C	5.592036	1.610867	3.963813
C	4.946329	2.32158	4.954876
C	3.47449	2.729276	4.889587
C	7.043875	1.200968	4.106112
C	7.749303	2.241762	4.971129
C	6.959665	2.169252	6.27666
N	5.619083	2.657054	6.075802
O	2.998969	3.390084	5.816885
C	7.603194	0.942774	2.711958
C	6.746766	-0.16196	2.064842
C	6.742882	-1.451111	2.927091
C	6.835368	-1.298733	4.361902
C	6.978818	-0.075334	4.920992
C	3.212763	0.208647	0.782708
C	4.54395	-0.129392	0.885161
N	5.347516	0.307145	1.916961
S	6.966826	0.30448	6.640624
O	6.608348	-2.534339	2.366525
O	8.947411	0.511096	2.820078
H	-1.948644	-0.397181	-2.221153
H	-1.356768	1.54959	-0.812408
H	0.792728	-1.033362	1.85092
H	0.1688	-2.980034	0.469272
H	-1.745498	-2.674527	-2.466074
H	8.790772	1.978961	5.137673
H	7.683166	3.238432	4.534031
H	7.417197	2.669058	7.122692
H	5.105446	3.085859	6.834314
H	7.529472	1.858072	2.118573
H	7.122816	-0.408935	1.075064
H	6.753998	-2.196587	4.9617
H	2.654411	-0.171263	-0.059973
H	5.035916	-0.759314	0.160218
H	9.359006	0.560941	1.947368
Final Gibbs Free Energy (Eh)	-1899.731643
Conformer: Disco-5-2R-3S-6R-7S26
Atom	X	Y	Z
C	-1.319821	-0.463939	-1.424885
C	-0.96211	0.637178	-0.669377
C	-0.203572	0.494031	0.500815
C	0.159574	-0.793263	0.911407
C	-0.214724	-1.907314	0.175735
C	-0.945442	-1.743755	-1.00263
O	-1.325335	-2.793546	-1.779396
C	0.126319	1.696664	1.304535
C	1.393413	1.709884	2.0581
O	-0.635383	2.664394	1.328875
C	2.644731	1.049035	1.726988
C	3.509631	1.490452	2.734844
C	2.814504	2.327152	3.614253
N	1.526392	2.460898	3.173007
C	4.835165	1.11588	2.854299
C	5.579119	1.620811	3.936176
C	4.939363	2.38513	4.890608
C	3.482886	2.836911	4.78399
C	7.015994	1.175136	4.116221
C	7.73735	2.225327	4.956357
C	6.925997	2.220038	6.250576
N	5.603484	2.738853	6.011005
O	3.014044	3.547516	5.677215
C	7.589427	0.852527	2.741355
C	6.710688	-0.248327	2.11791
C	6.656701	-1.506412	3.023203
C	6.731859	-1.307319	4.453356
C	6.901893	-0.069965	4.973008
C	3.2121	0.185827	0.760818
C	4.529545	-0.190825	0.899888
N	5.328523	0.255457	1.930963
S	6.873955	0.369332	6.678229
O	6.499555	-2.604116	2.497771
O	8.918124	0.385021	2.887133
H	-1.885621	-0.3534	-2.341211
H	-1.256753	1.628692	-0.988158
H	0.720001	-0.932002	1.826214
H	0.057559	-2.902394	0.508302
H	-1.009033	-3.626127	-1.401186
H	8.768402	1.940055	5.148659
H	7.705524	3.207704	4.484501
H	7.384523	2.735549	7.086579
H	5.091165	3.2091	6.745477
H	7.553691	1.748375	2.115556
H	7.094749	-0.539966	1.143452
H	6.615249	-2.18126	5.081942
H	2.65684	-0.20438	-0.079202
H	5.013511	-0.860529	0.205925
H	9.346843	0.399309	2.021498
Final Gibbs Free Energy (Eh)	-1899.731593
Conformer: Disco-5-2R-3S-6R-7S27
Atom	X	Y	Z
C	-0.213616	-1.987373	0.269401
C	0.170942	-0.867225	0.98691
C	-0.225302	0.415365	0.586379
C	-1.025753	0.544446	-0.555412
C	-1.39666	-0.565373	-1.294508
C	-0.991131	-1.838758	-0.880511
O	-1.32896	-2.968845	-1.557437
C	0.110906	1.623993	1.37802
C	1.392968	1.650945	2.106216
O	-0.658887	2.584783	1.416873
C	2.647505	1.013208	1.743972
C	3.524293	1.455827	2.740783
C	2.833398	2.271061	3.643401
N	1.535281	2.391013	3.226907
C	4.856732	1.098499	2.83193
C	5.611294	1.59658	3.909099
C	4.977465	2.337697	4.885633
C	3.514265	2.773419	4.809004
C	7.05402	1.16114	4.058582
C	7.777537	2.20326	4.907362
C	6.98555	2.166706	6.21334
N	5.654965	2.677395	6.002326
O	3.050633	3.463276	5.721159
C	7.609657	0.865238	2.661389
C	6.737365	-0.23259	2.039942
C	6.710573	-1.507182	2.924833
C	6.804696	-1.330052	4.356384
C	6.966818	-0.098923	4.893592
C	3.208845	0.168836	0.758002
C	4.534204	-0.189505	0.867741
N	5.346073	0.257411	1.88869
S	6.958706	0.308758	6.607427
O	6.557254	-2.596805	2.382259
O	8.931359	0.353929	2.682265
H	0.079278	-2.979673	0.587523
H	0.765034	-0.994668	1.881849
H	-1.345935	1.530374	-0.866767
H	-1.999418	-0.45671	-2.189034
H	-1.869624	-2.752543	-2.330302
H	8.814278	1.924894	5.084813
H	7.731297	3.193959	4.454308
H	7.451823	2.672006	7.051305
H	5.150609	3.13239	6.751709
H	7.549258	1.769286	2.049799
H	7.109197	-0.501309	1.055209
H	6.707668	-2.215195	4.972519
H	2.643244	-0.220815	-0.075435
H	5.015026	-0.843557	0.156886
H	9.549572	1.08991	2.773668
Final Gibbs Free Energy (Eh)	-1899.73143
Conformer: Disco-5-2R-3S-6R-7S28
Atom	X	Y	Z
C	-1.351985	-0.483598	-1.40552
C	-0.97528	0.626898	-0.673293
C	-0.218884	0.495331	0.499579
C	0.12217	-0.789015	0.937391
C	-0.271794	-1.91174	0.225565
C	-0.999377	-1.76039	-0.956377
O	-1.396496	-2.81975	-1.711271
C	0.133213	1.708744	1.277186
C	1.40348	1.716953	2.025326
O	-0.612359	2.689224	1.283615
C	2.642118	1.0282	1.703418
C	3.519388	1.478793	2.69637
C	2.842685	2.346834	3.559744
N	1.554922	2.492009	3.121362
C	4.839595	1.086832	2.817107
C	5.597144	1.604277	3.88311
C	4.975016	2.399906	4.823399
C	3.52559	2.872916	4.714064
C	7.02697	1.138593	4.062358
C	7.770011	2.195292	4.876091
C	6.966859	2.229692	6.175384
N	5.651695	2.76556	5.932439
O	3.07352	3.612705	5.592041
C	7.586216	0.773555	2.683142
C	6.689954	-0.323671	2.096299
C	6.6191	-1.561275	3.0303
C	6.708752	-1.331256	4.454694
C	6.900279	-0.084982	4.945246
C	3.190538	0.13335	0.755236
C	4.502961	-0.260068	0.895423
N	5.315065	0.198701	1.910718
S	6.889881	0.389878	6.64164
O	6.437515	-2.666396	2.529388
O	8.893402	0.228691	2.73669
H	-1.915821	-0.382667	-2.324161
H	-1.252757	1.616401	-1.013069
H	0.680573	-0.917865	1.854913
H	-0.016651	-2.904225	0.578878
H	-1.094037	-3.649157	-1.315207
H	8.797961	1.898727	5.073813
H	7.751859	3.168202	4.384245
H	7.439048	2.755428	6.997321
H	5.152757	3.261158	6.659385
H	7.555646	1.654358	2.036331
H	7.063744	-0.641719	1.127107
H	6.582591	-2.188943	5.103503
H	2.624547	-0.267815	-0.072361
H	4.972716	-0.952597	0.214297
H	9.529659	0.951524	2.80564
Final Gibbs Free Energy (Eh)	-1899.731414
Conformer: Disco-5-2R-3S-6R-7S29
Atom	X	Y	Z
C	-0.239255	0.777267	-1.177432
C	0.098157	0.694766	0.163442
C	-0.310295	-0.39512	0.942874
C	-1.07445	-1.401772	0.339961
C	-1.397369	-1.342441	-1.004356
C	-0.979752	-0.248113	-1.768447
O	-1.271574	-0.130966	-3.091569
C	-0.023403	-0.479856	2.396304
C	1.242194	0.085283	2.898101
O	-0.820697	-1.02531	3.160697
C	2.51087	0.216897	2.200687
C	3.358342	0.739704	3.184218
C	2.648338	0.890518	4.380446
N	1.360212	0.47463	4.186298
C	4.708441	0.98242	3.011885
C	5.442137	1.48712	4.101191
C	4.821062	1.618058	5.326511
C	3.333195	1.356949	5.55887
C	6.930158	1.720343	3.945439
C	7.359909	2.753807	4.982837
C	6.984648	2.071116	6.29655
N	5.553297	1.957746	6.408485
O	2.869293	1.526365	6.689534
C	7.219156	2.024143	2.474548
C	6.718684	0.824923	1.646571
C	7.39022	-0.498224	2.097684
C	7.771553	-0.613671	3.488681
C	7.55137	0.401125	4.359803
C	3.118019	-0.085104	0.959514
C	4.466169	0.15103	0.804776
N	5.251364	0.677889	1.808117
S	7.797038	0.36317	6.100393
O	7.528487	-1.401295	1.279348
O	8.581582	2.28775	2.202794
H	0.063438	1.626921	-1.775858
H	0.663493	1.49997	0.613163
H	-1.403879	-2.243036	0.935933
H	-1.97021	-2.136936	-1.469189
H	-1.792825	-0.890011	-3.389578
H	8.430338	2.940056	4.940723
H	6.815716	3.690935	4.864257
H	7.39614	2.526971	7.18973
H	5.10664	1.940603	7.315918
H	6.672971	2.919123	2.176308
H	6.928474	0.979259	0.59173
H	8.189448	-1.55979	3.809206
H	2.574368	-0.49952	0.1235
H	4.987257	-0.065473	-0.115017
H	9.134733	1.574583	2.552419
Final Gibbs Free Energy (Eh)	-1899.730873
Conformer: Disco-5-2R-3S-6R-7S30
Atom	X	Y	Z
C	-1.381539	-1.47738	-0.999776
C	-1.045532	-1.562887	0.338432
C	-0.306403	-0.548789	0.963723
C	0.061363	0.572884	0.212508
C	-0.290238	0.681179	-1.124295
C	-1.003899	-0.350321	-1.737033
O	-1.363791	-0.311147	-3.047803
C	-0.001866	-0.660155	2.411472
C	1.246895	-0.057653	2.913159
O	-0.768738	-1.254222	3.170619
C	2.504656	0.125283	2.207989
C	3.340826	0.667493	3.190556
C	2.635151	0.781888	4.393259
N	1.360546	0.322539	4.204051
C	4.680166	0.959113	3.010277
C	5.404354	1.478667	4.098794
C	4.788384	1.576739	5.329844
C	3.312035	1.261914	5.570629
C	6.882644	1.762918	3.934804
C	7.285006	2.800747	4.978773
C	6.942747	2.093702	6.288716
N	5.516734	1.931343	6.409626
O	2.851108	1.405586	6.706148
C	7.151617	2.08884	2.464709
C	6.684065	0.881733	1.629165
C	7.401014	-0.422933	2.063726
C	7.796586	-0.538064	3.450768
C	7.549822	0.461163	4.332707
C	3.111617	-0.143142	0.959154
C	4.449615	0.140724	0.796832
N	5.223879	0.684762	1.799567
S	7.809884	0.41584	6.070949
O	7.561746	-1.314147	1.236515
O	8.503279	2.397726	2.185963
H	-1.933409	-2.269722	-1.489339
H	-1.343121	-2.429491	0.914564
H	0.605561	1.383153	0.678735
H	-0.013979	1.560246	-1.695094
H	-1.050508	0.507011	-3.458765
H	8.348087	3.024008	4.930663
H	6.708001	3.71963	4.873164
H	7.345296	2.554982	7.183185
H	5.077669	1.890745	7.320023
H	6.575671	2.968846	2.177911
H	6.881216	1.052033	0.574324
H	8.247467	-1.472823	3.759669
H	2.575495	-0.567544	0.123217
H	4.970954	-0.048682	-0.128778
H	9.081068	1.698863	2.524494
Final Gibbs Free Energy (Eh)	-1899.730748
Conformer: Disco-5-2R-3S-6R-7S31
Atom	X	Y	Z
C	-2.023734	1.170296	0.370148
C	-0.677138	0.872848	0.502071
C	-0.194084	-0.413332	0.223096
C	-1.105279	-1.392194	-0.195524
C	-2.4555	-1.111608	-0.311346
C	-2.919278	0.176206	-0.028055
O	-4.23347	0.514038	-0.127704
C	1.243515	-0.775353	0.283627
C	2.15852	-0.082942	1.197121
O	1.690457	-1.67986	-0.43188
C	3.608083	-0.182213	1.147537
C	4.015059	0.604235	2.228443
C	2.889378	1.107331	2.892226
N	1.764383	0.676424	2.2424
C	5.329552	0.788739	2.612567
C	5.589469	1.582314	3.744376
C	4.52837	2.061599	4.486032
C	3.062324	1.885128	4.090836
C	7.018172	1.750133	4.216582
C	7.099815	3.03458	5.035934
C	6.112466	2.760462	6.168876
N	4.768903	2.693124	5.654998
O	2.189083	2.376634	4.811931
C	7.947283	1.613811	3.008814
C	7.687237	0.233744	2.375088
C	7.910754	-0.91127	3.39744
C	7.64598	-0.624288	4.790824
C	7.218109	0.600339	5.183582
C	4.635121	-0.804886	0.405837
C	5.941939	-0.622855	0.806891
N	6.286811	0.153296	1.892344
S	6.694335	1.062345	6.796982
O	8.255099	-2.01405	2.985678
O	9.317302	1.766161	3.325719
H	-2.394467	2.167366	0.571375
H	0.007247	1.648205	0.811429
H	-0.742302	-2.386233	-0.421543
H	-3.154829	-1.880876	-0.618843
H	-4.754636	-0.250898	-0.410168
H	8.100475	3.193735	5.430459
H	6.788845	3.901628	4.452842
H	6.16109	3.450512	7.003311
H	3.979771	2.938083	6.238499
H	7.715316	2.393031	2.282774
H	8.347679	0.076229	1.526957
H	7.754067	-1.442047	5.492294
H	4.43886	-1.427474	-0.454087
H	6.772853	-1.08165	0.293267
H	9.555395	1.174349	4.053942
Final Gibbs Free Energy (Eh)	-1899.732864
Conformer: Disco-5-2R-3S-6R-7S32
Atom	X	Y	Z
C	-0.148291	-1.998143	0.175009
C	0.201912	-0.905214	0.950098
C	-0.240764	0.382442	0.620826
C	-1.055394	0.544285	-0.506714
C	-1.393265	-0.536683	-1.301935
C	-0.937047	-1.814702	-0.962149
O	-1.235524	-2.915498	-1.702779
C	0.065843	1.560735	1.468023
C	1.35615	1.596385	2.181567
O	-0.733639	2.493106	1.561544
C	2.625804	1.015345	1.777363
C	3.50261	1.449343	2.778291
C	2.798373	2.204384	3.721991
N	1.490806	2.295811	3.328809
C	4.845469	1.127038	2.841289
C	5.598875	1.609084	3.926921
C	4.957012	2.296603	4.936929
C	3.478836	2.683703	4.897311
C	7.058593	1.223687	4.042754
C	7.759601	2.267233	4.907838
C	6.993886	2.164901	6.225392
N	5.640906	2.626472	6.052946
O	3.006467	3.323616	5.840804
C	7.608713	0.978777	2.636788
C	6.751432	-0.125279	1.988575
C	6.760342	-1.423357	2.837846
C	6.90654	-1.283937	4.271019
C	7.031257	-0.06216	4.84498
C	3.199098	0.225884	0.753684
C	4.53568	-0.097558	0.835048
N	5.346555	0.334158	1.863076
S	7.045246	0.294307	6.566772
O	6.600793	-2.500879	2.274228
O	8.978233	0.625313	2.614916
H	0.182486	-2.995024	0.436617
H	0.806935	-1.059324	1.833468
H	-1.411985	1.533614	-0.762656
H	-2.005476	-0.401902	-2.186502
H	-1.783429	-2.672541	-2.462579
H	8.808932	2.023014	5.054969
H	7.667876	3.267056	4.483018
H	7.455761	2.662615	7.070257
H	5.131638	3.037461	6.824336
H	7.522932	1.892863	2.049194
H	7.120764	-0.357533	0.993504
H	6.858381	-2.189398	4.86292
H	2.635267	-0.149097	-0.087562
H	5.026228	-0.710947	0.095133
H	9.139085	-0.110763	3.222423
Final Gibbs Free Energy (Eh)	-1899.7311
Conformer: Disco-5-2R-3S-6R-7S33
Atom	X	Y	Z
C	-1.365047	-0.483697	-1.392402
C	-1.007388	0.615592	-0.63435
C	-0.224862	0.472579	0.520061
C	0.162786	-0.81328	0.912494
C	-0.210736	-1.92585	0.174301
C	-0.965815	-1.762022	-0.988566
O	-1.346519	-2.810043	-1.767137
C	0.103863	1.672111	1.328335
C	1.380808	1.692103	2.065827
O	-0.666455	2.632254	1.370873
C	2.636913	1.054674	1.708136
C	3.508949	1.493822	2.710946
C	2.813258	2.30545	3.613129
N	1.51754	2.427449	3.190285
C	4.838785	1.129431	2.81178
C	5.587297	1.622909	3.895511
C	4.949731	2.365436	4.86878
C	3.487306	2.802554	4.784813
C	7.030471	1.193233	4.053708
C	7.749301	2.241016	4.898576
C	6.955086	2.207213	6.202776
N	5.621939	2.707719	5.987753
O	3.019486	3.490875	5.695829
C	7.599415	0.882969	2.668635
C	6.717663	-0.212298	2.038507
C	6.668923	-1.481531	2.928637
C	6.78991	-1.299179	4.359358
C	6.943815	-0.063873	4.896086
C	3.202344	0.211066	0.723919
C	4.525444	-0.152986	0.842543
N	5.331177	0.287445	1.870986
S	6.935849	0.348826	6.605498
O	6.486233	-2.571569	2.397028
O	8.95561	0.481615	2.687877
H	-1.949709	-0.372968	-2.296779
H	-1.320968	1.605796	-0.938782
H	0.741871	-0.952498	1.815517
H	0.080707	-2.920014	0.493026
H	-1.010928	-3.641446	-1.403232
H	8.786885	1.967732	5.074981
H	7.698939	3.228823	4.44008
H	7.416836	2.717411	7.040234
H	5.114291	3.165617	6.733245
H	7.558497	1.779138	2.049244
H	7.097795	-0.488136	1.05873
H	6.699867	-2.182603	4.978993
H	2.641528	-0.1742	-0.11473
H	5.008755	-0.807495	0.133819
H	9.080355	-0.233872	3.327821
Final Gibbs Free Energy (Eh)	-1899.730819
Conformer: Disco-5-2R-3S-6R-7S34
Atom	X	Y	Z
C	-2.293887	-0.170229	-1.059672
C	-0.916127	-0.107273	-1.154738
C	-0.104399	-0.176697	-0.012583
C	-0.720462	-0.336194	1.234811
C	-2.100633	-0.421174	1.340132
C	-2.892225	-0.329179	0.193756
O	-4.250684	-0.392072	0.235417
C	1.367678	-0.1487	-0.194388
C	2.250432	0.337084	0.871786
O	1.873414	-0.530302	-1.256546
C	3.688443	0.128344	0.915377
C	4.070958	0.812208	2.072326
C	2.942544	1.379246	2.677037
N	1.839749	1.07659	1.924533
C	5.361463	0.860165	2.563902
C	5.596783	1.571776	3.754102
C	4.524154	2.105328	4.439817
C	3.085327	2.083205	3.924107
C	6.993879	1.593975	4.33725
C	7.11537	2.823002	5.233452
C	6.023038	2.576484	6.272439
N	4.723304	2.653749	5.657443
O	2.202754	2.617274	4.602428
C	7.998235	1.442771	3.193591
C	7.679036	0.122239	2.465953
C	7.733613	-1.087953	3.434555
C	7.381441	-0.852141	4.818311
C	7.024539	0.382739	5.248166
C	4.714525	-0.54945	0.222161
C	5.995306	-0.50667	0.731632
N	6.316746	0.182332	1.881164
S	6.413288	0.804747	6.842155
O	8.024678	-2.192332	2.98764
O	9.34849	1.466545	3.614447
H	-2.9191	-0.097996	-1.940583
H	-0.448905	0.00746	-2.12405
H	-0.117896	-0.408095	2.127568
H	-2.569164	-0.560044	2.30789
H	-4.555434	-0.492484	1.148221
H	8.09146	2.874841	5.709768
H	6.923084	3.742618	4.680417
H	6.063007	3.215334	7.147161
H	3.914136	2.939889	6.1927
H	7.883659	2.273213	2.496607
H	8.385928	-0.046112	1.658173
H	7.368179	-1.711058	5.477554
H	4.536948	-1.104304	-0.686959
H	6.822969	-1.011801	0.25794
H	9.478758	0.846201	4.345929
Final Gibbs Free Energy (Eh)	-1899.733062
Conformer: Disco-5-2S-3S-6R-7S01
Atom	X	Y	Z
C	0.522074	-1.951952	-0.083339
C	0.525248	-0.568201	-0.14661
C	-0.602675	0.171804	0.235298
C	-1.734724	-0.521295	0.684507
C	-1.756075	-1.904259	0.732913
C	-0.621597	-2.625576	0.349334
O	-0.576893	-3.98506	0.381509
C	-0.636012	1.65502	0.254868
C	0.203316	2.441245	-0.655866
O	-1.382732	2.25278	1.038815
C	0.450598	3.868707	-0.528691
C	1.256342	4.148174	-1.635045
C	1.449675	2.980137	-2.382497
N	0.798156	1.947287	-1.762826
C	1.733466	5.403789	-1.959405
C	2.52077	5.54028	-3.116359
C	2.696531	4.446695	-3.941778
C	2.19293	3.04033	-3.613488
C	3.003099	6.918343	-3.51712
C	4.224461	6.753468	-4.418132
C	3.660293	5.936959	-5.580047
N	3.305764	4.612103	-5.133101
O	2.433153	2.12344	-4.404315
C	3.157172	7.777577	-2.258161
C	1.794637	7.808111	-1.547803
C	0.698467	8.390092	-2.477366
C	0.829497	8.139629	-3.896042
C	1.888747	7.455334	-4.387989
C	0.131019	4.963272	0.303943
C	0.606134	6.212406	-0.036505
N	1.389174	6.434895	-1.14858
H	1.844752	8.413694	-0.646903
S	2.121306	6.939582	-6.056486
O	-0.243528	8.995604	-1.977454
O	4.209864	7.354366	-1.413629
H	1.398328	-2.522537	-0.363813
H	1.414368	-0.05657	-0.482549
H	-2.608201	0.039912	0.989524
H	-2.643336	-2.430931	1.065582
H	-1.417448	-4.341063	0.7023
H	4.592409	7.715969	-4.768303
H	5.025701	6.210504	-3.918511
H	4.297228	5.877291	-6.455093
H	3.340718	3.826221	-5.769269
H	3.396167	8.800784	-2.547083
H	0.027203	8.485867	-4.535325
H	-0.478609	4.86484	1.189533
H	0.387895	7.092656	0.54835
H	4.125565	6.409876	-1.220991
Final Gibbs Free Energy (Eh)	-1899.734102
Conformer: Disco-5-2S-3S-6R-7S02
Atom	X	Y	Z
C	-1.916229	-1.831916	0.754935
C	-1.86404	-0.451095	0.709938
C	-0.714514	0.218946	0.264949
C	0.397318	-0.543431	-0.113774
C	0.363226	-1.928381	-0.053399
C	-0.79714	-2.577346	0.372294
O	-0.894204	-3.932855	0.438346
C	-0.714485	1.702398	0.283358
C	0.141827	2.467582	-0.629711
O	-1.44732	2.317835	1.066626
C	0.420642	3.889627	-0.507337
C	1.231307	4.147853	-1.615283
C	1.397725	2.973568	-2.35941
N	0.724164	1.957327	-1.735948
C	1.73238	5.392361	-1.946283
C	2.518314	5.508601	-3.106543
C	2.669669	4.408264	-3.927843
C	2.138786	3.013749	-3.59242
C	3.023833	6.875684	-3.516364
C	4.238255	6.684243	-4.421443
C	3.654445	5.872575	-5.577075
N	3.277629	4.556567	-5.122122
O	2.357609	2.089062	-4.380413
C	3.198578	7.738237	-2.262416
C	1.839769	7.797087	-1.546726
C	0.750911	8.394992	-2.474771
C	0.87098	8.134155	-3.892525
C	1.915606	7.42839	-4.385339
C	0.124683	4.993818	0.321284
C	0.624617	6.231603	-0.025111
N	1.409928	6.43362	-1.139529
H	1.904589	8.405828	-0.648923
S	2.131804	6.90043	-6.052219
O	-0.17707	9.021311	-1.974296
O	4.246899	7.299927	-1.420217
H	-2.81057	-2.34738	1.081373
H	-2.725534	0.129488	1.01292
H	1.299221	-0.051874	-0.445537
H	1.233209	-2.510693	-0.335126
H	-0.067356	-4.343442	0.148417
H	4.622289	7.638131	-4.777879
H	5.031455	6.129031	-3.922454
H	4.286496	5.797019	-6.454444
H	3.293783	3.767692	-5.755377
H	3.454609	8.755668	-2.557237
H	0.07254	8.491786	-4.530369
H	-0.485793	4.911471	1.207933
H	0.425314	7.118513	0.556387
H	4.14965	6.356576	-1.228297
Final Gibbs Free Energy (Eh)	-1899.734327
Conformer: Disco-5-2S-3S-6R-7S03
Atom	X	Y	Z
C	-1.14698	-1.618112	-1.085231
C	-0.720681	-0.313275	-0.899958
C	-0.344545	0.147004	0.369863
C	-0.409535	-0.744267	1.449332
C	-0.814583	-2.055803	1.272199
C	-1.18835	-2.496297	-0.000906
O	-1.603234	-3.770172	-0.23779
C	0.049417	1.551253	0.642093
C	0.662604	2.3787	-0.402717
O	-0.129259	2.045006	1.761769
C	0.798765	3.825221	-0.339852
C	1.478171	4.128743	-1.521965
C	1.724123	2.951336	-2.238451
N	1.215461	1.892453	-1.534319
C	1.80416	5.407488	-1.931961
C	2.486714	5.564057	-3.150916
C	2.70648	4.454948	-3.944517
C	2.36731	3.024203	-3.523809
C	2.805009	6.961254	-3.639345
C	3.967067	6.870309	-4.624759
C	3.400775	5.952456	-5.707511
N	3.208588	4.622043	-5.184672
O	2.633473	2.098994	-4.296487
C	2.965971	7.889739	-2.431182
C	1.663703	7.822987	-1.618185
C	0.450616	8.255594	-2.481492
C	0.501118	7.954619	-3.895561
C	1.582959	7.351128	-4.441474
C	0.435057	4.922327	0.471168
C	0.755031	6.193882	0.043587
N	1.424762	6.437644	-1.135923
H	1.720787	8.470958	-0.747858
S	1.741705	6.784442	-6.102238
O	-0.506972	8.790951	-1.933376
O	4.117142	7.614704	-1.656286
H	-1.452324	-1.968944	-2.062845
H	-0.692139	0.358371	-1.744534
H	-0.128758	-0.397882	2.435323
H	-0.845199	-2.742662	2.110494
H	-1.60028	-4.280945	0.583925
H	4.212926	7.84586	-5.039684
H	4.851526	6.428386	-4.167672
H	3.975022	5.912723	-6.626008
H	3.275122	3.814375	-5.790229
H	3.07874	8.916356	-2.77908
H	-0.37567	8.194135	-4.483897
H	-0.08616	4.807262	1.409734
H	0.498014	7.075655	0.610075
H	4.137552	6.681893	-1.400273
Final Gibbs Free Energy (Eh)	-1899.73402
Conformer: Disco-5-2S-3S-6R-7S04
Atom	X	Y	Z
C	-1.10129	-1.631475	-0.929029
C	-0.693184	-0.315549	-0.771133
C	-0.307627	0.170254	0.484368
C	-0.343546	-0.705194	1.579953
C	-0.728107	-2.024733	1.430103
C	-1.111228	-2.492514	0.169743
O	-1.488398	-3.796194	0.072579
C	0.069161	1.584597	0.726284
C	0.669562	2.39676	-0.337589
O	-0.110817	2.098549	1.8366
C	0.798305	3.844727	-0.302077
C	1.470922	4.129883	-1.492551
C	1.719847	2.940689	-2.188354
N	1.220254	1.892386	-1.46246
C	1.79204	5.402224	-1.925556
C	2.471613	5.539485	-3.148473
C	2.692748	4.417354	-3.923048
C	2.359538	2.993064	-3.476443
C	2.786064	6.928889	-3.661045
C	3.94617	6.823502	-4.647261
C	3.379395	5.886145	-5.713061
N	3.191192	4.564453	-5.167086
O	2.627178	2.055318	-4.233278
C	2.94774	7.878133	-2.469196
C	1.647623	7.822306	-1.65216
C	0.431548	8.237524	-2.519937
C	0.479582	7.912754	-3.92888
C	1.561437	7.302355	-4.466945
C	0.434088	4.954598	0.491183
C	0.748128	6.219534	0.040288
N	1.412858	6.444842	-1.145807
H	1.705246	8.485015	-0.793094
S	1.717792	6.707599	-6.118115
O	-0.526144	8.779618	-1.978738
O	4.101558	7.619696	-1.692882
H	-1.412309	-1.996064	-1.901537
H	-0.687887	0.341716	-1.627434
H	-0.055046	-0.337171	2.555831
H	-0.737788	-2.70361	2.27339
H	-1.73353	-4.006637	-0.83951
H	4.189396	7.792247	-5.079344
H	4.832372	6.391015	-4.184547
H	3.95174	5.831809	-6.631993
H	3.261721	3.74643	-5.758006
H	3.056884	8.898898	-2.835041
H	-0.399203	8.140214	-4.519024
H	-0.082723	4.85402	1.433851
H	0.49069	7.110112	0.592656
H	4.124035	6.692325	-1.417994
Final Gibbs Free Energy (Eh)	-1899.734227
Conformer: Disco-5-2S-3S-6R-7S05
Atom	X	Y	Z
C	0.481607	-1.991447	-0.114745
C	0.498066	-0.607487	-0.171382
C	-0.617807	0.142147	0.226778
C	-1.751842	-0.542005	0.684853
C	-1.786765	-1.924915	0.726891
C	-0.663669	-2.655725	0.32785
O	-0.63163	-4.015732	0.354014
C	-0.635439	1.625607	0.255191
C	0.204068	2.408417	-0.65733
O	-1.369117	2.225829	1.050035
C	0.467057	3.832366	-0.524473
C	1.2692	4.109499	-1.634164
C	1.441555	2.944136	-2.391294
N	0.78405	1.915032	-1.773221
C	1.746139	5.364044	-1.963245
C	2.514056	5.499642	-3.132827
C	2.674298	4.409919	-3.962484
C	2.165948	3.006716	-3.633992
C	3.00078	6.876252	-3.531493
C	4.21363	6.708265	-4.443427
C	3.637168	5.896711	-5.60297
N	3.281836	4.573395	-5.158456
[truncated: 2,316 more rows]
